# Supplementary material for: Seven new species of spider-attacking Hymenoepimecis Viereck (Hymenoptera, Ichneumonidae, Pimplinae) from Ecuador, French Guiana, and Peru, with an identification key to the world species
Source: Zookeys. 2020 May 21;935:57–92. doi: 10.3897/zookeys.935.50492 (PMC7256067; doi:10.3897/zookeys.935.50492)
Supplement: XML Treatment for Hymenoepimecis castilloi [file zookeys.935.50492-treatment4.xml]

<!DOCTYPE tp:taxon-treatment
  PUBLIC "-//TaxonX//DTD Taxonomic Treatment Publishing DTD v0 20100105//EN" "tax-treatment-NSO.dtd">
<tp:taxon-treatment xmlns:tp="http://www.plazi.org/taxpub"><tp:treatment-meta><kwd-group><label>Taxon classification</label><kwd><named-content xmlns:xlink="http://www.w3.org/1999/xlink" content-type="kingdom">Animalia</named-content></kwd><kwd><named-content xmlns:xlink="http://www.w3.org/1999/xlink" content-type="order">Hymenoptera</named-content></kwd><kwd><named-content xmlns:xlink="http://www.w3.org/1999/xlink" content-type="family">Ichneumonidae</named-content></kwd></kwd-group><mixed-citation publication-type="journal"><person-group><name><surname>de Pádua</surname><given-names>Diego Galvão</given-names></name><name><surname>Sääksjärvi</surname><given-names>Ilari Eerikki</given-names></name><name><surname>Monteiro</surname><given-names>Ricardo Ferreira</given-names></name><name><surname>de Oliveira</surname><given-names>Marcio Luiz</given-names></name></person-group><article-title>Seven new species of spider-attacking <italic><tp:taxon-name><tp:taxon-name-part taxon-name-part-type="genus" reg="Hymenoepimecis">Hymenoepimecis</tp:taxon-name-part></tp:taxon-name></italic> Viereck (<tp:taxon-name><tp:taxon-name-part taxon-name-part-type="order">Hymenoptera</tp:taxon-name-part></tp:taxon-name>, <tp:taxon-name><tp:taxon-name-part taxon-name-part-type="family">Ichneumonidae</tp:taxon-name-part></tp:taxon-name>, <tp:taxon-name><tp:taxon-name-part taxon-name-part-type="subfamily">Pimplinae</tp:taxon-name-part></tp:taxon-name>) from Ecuador, French Guiana, and Peru, with an identification key to the world species</article-title><source>Zookeys</source><day>21</day><month>5</month><year>2020</year><volume>935</volume><fpage>57</fpage><lpage>92</lpage><pub-id pub-id-type="doi">10.3897/zookeys.935.50492</pub-id></mixed-citation></tp:treatment-meta><tp:nomenclature><tp:taxon-name><object-id xmlns:xlink="http://www.w3.org/1999/xlink" content-type="arpha" xlink:type="simple">1E9DBE09-FD79-55CC-AC72-26BB89EB7A9D</object-id>
            <tp:taxon-name-part taxon-name-part-type="genus" reg="Hymenoepimecis">Hymenoepimecis</tp:taxon-name-part>
            <tp:taxon-name-part taxon-name-part-type="species" reg="castilloi">castilloi</tp:taxon-name-part>
            <object-id xmlns:xlink="http://www.w3.org/1999/xlink" content-type="zoobank" xlink:type="simple">http://zoobank.org/BE9BBA71-5809-4E5C-AA94-6C59F601E7B0</object-id>
          </tp:taxon-name><tp:taxon-authority>Pádua &amp; Sääksjärvi</tp:taxon-authority><tp:taxon-status xmlns:xlink="http://www.w3.org/1999/xlink" xlink:type="simple">sp. nov.</tp:taxon-status><xref ref-type="fig" rid="F1">Figures 3</xref><xref ref-type="fig" rid="F2">, 18</xref><xref ref-type="fig" rid="F3">, 33</xref><xref ref-type="fig" rid="F4">, 48</xref><xref ref-type="fig" rid="F5">, 63</xref><xref ref-type="fig" rid="F8">, 78</xref></tp:nomenclature><tp:treatment-sec sec-type="diagnosis" id="SECID0E6RAI"><title>Diagnosis.</title><p>This species can be distinguished from all other <italic><tp:taxon-name><tp:taxon-name-part taxon-name-part-type="genus" reg="Hymenoepimecis">Hymenoepimecis</tp:taxon-name-part></tp:taxon-name></italic> by the combination of the following characters: 1) head in dorsal view with gena short and slightly convex behind eyes; 2) posterior ocelli separated from eyes by approx. 0.7 times its own maximum diameter; 3) occipital carina only slightly projected and not curved upwards dorsally; 4) ovipositor 1.1 times as long as hind tibia; 5) mesosoma orange, with propleuron, metapleuron (except its posterior margin whitish), and propodeum darkish brown; 6) metasoma darkish brown.</p><fig id="F3" position="float" orientation="portrait"><object-id xmlns:xlink="http://www.w3.org/1999/xlink" content-type="doi" xlink:type="simple">10.3897/zookeys.935.50492.figures31-45</object-id><object-id xmlns:xlink="http://www.w3.org/1999/xlink" content-type="arpha" xlink:type="simple">EB25BA7B-BC0D-5B14-9AC1-3F20294B653C</object-id><label>Figures 31–45.</label><caption><p>Head and part of mesosoma of <italic><tp:taxon-name><tp:taxon-name-part taxon-name-part-type="genus" reg="Hymenoepimecis">Hymenoepimecis</tp:taxon-name-part></tp:taxon-name></italic> spp. (females), lateral view <bold>31</bold><italic><tp:taxon-name><tp:taxon-name-part taxon-name-part-type="genus" reg="Hymenoepimecis">H.</tp:taxon-name-part> <tp:taxon-name-part taxon-name-part-type="species" reg="andina">andina</tp:taxon-name-part></tp:taxon-name></italic> sp. nov. (holotype) <bold>32</bold><italic><tp:taxon-name><tp:taxon-name-part taxon-name-part-type="genus" reg="Hymenoepimecis">H.</tp:taxon-name-part> <tp:taxon-name-part taxon-name-part-type="species" reg="bicolor">bicolor</tp:taxon-name-part></tp:taxon-name></italic><bold>33</bold><italic><tp:taxon-name><tp:taxon-name-part taxon-name-part-type="genus" reg="Hymenoepimecis">H.</tp:taxon-name-part> <tp:taxon-name-part taxon-name-part-type="species" reg="castilloi">castilloi</tp:taxon-name-part></tp:taxon-name></italic> sp. nov. (holotype) <bold>34</bold><italic><tp:taxon-name><tp:taxon-name-part taxon-name-part-type="genus" reg="Hymenoepimecis">H.</tp:taxon-name-part> <tp:taxon-name-part taxon-name-part-type="species" reg="dolichocarinata">dolichocarinata</tp:taxon-name-part></tp:taxon-name></italic> sp. nov. (holotype), arrow shows the epicnemial carina <bold>35</bold><italic><tp:taxon-name><tp:taxon-name-part taxon-name-part-type="genus" reg="Hymenoepimecis">H.</tp:taxon-name-part> <tp:taxon-name-part taxon-name-part-type="species" reg="duckensis">duckensis</tp:taxon-name-part></tp:taxon-name></italic><bold>36</bold><italic><tp:taxon-name><tp:taxon-name-part taxon-name-part-type="genus" reg="Hymenoepimecis">H.</tp:taxon-name-part> <tp:taxon-name-part taxon-name-part-type="species" reg="ecuatoriana">ecuatoriana</tp:taxon-name-part></tp:taxon-name></italic> sp. nov. (holotype) <bold>37</bold><italic><tp:taxon-name><tp:taxon-name-part taxon-name-part-type="genus" reg="Hymenoepimecis">H.</tp:taxon-name-part> <tp:taxon-name-part taxon-name-part-type="species" reg="kleini">kleini</tp:taxon-name-part></tp:taxon-name></italic><bold>38</bold><italic><tp:taxon-name><tp:taxon-name-part taxon-name-part-type="genus" reg="Hymenoepimecis">H.</tp:taxon-name-part> <tp:taxon-name-part taxon-name-part-type="species" reg="longilobus">longilobus</tp:taxon-name-part></tp:taxon-name></italic> sp. nov. (holotype) <bold>39</bold><italic><tp:taxon-name><tp:taxon-name-part taxon-name-part-type="genus" reg="Hymenoepimecis">H.</tp:taxon-name-part> <tp:taxon-name-part taxon-name-part-type="species" reg="manauara">manauara</tp:taxon-name-part></tp:taxon-name></italic><bold>40</bold><italic><tp:taxon-name><tp:taxon-name-part taxon-name-part-type="genus" reg="Hymenoepimecis">H.</tp:taxon-name-part> <tp:taxon-name-part taxon-name-part-type="species" reg="neotropica">neotropica</tp:taxon-name-part></tp:taxon-name></italic><bold>41</bold><italic><tp:taxon-name><tp:taxon-name-part taxon-name-part-type="genus" reg="Hymenoepimecis">H.</tp:taxon-name-part> <tp:taxon-name-part taxon-name-part-type="species" reg="pucallpina">pucallpina</tp:taxon-name-part></tp:taxon-name></italic> sp. nov. (holotype) <bold>42</bold><italic><tp:taxon-name><tp:taxon-name-part taxon-name-part-type="genus" reg="Hymenoepimecis">H.</tp:taxon-name-part> <tp:taxon-name-part taxon-name-part-type="species" reg="rafaelmartinezi">rafaelmartinezi</tp:taxon-name-part></tp:taxon-name></italic> sp. nov. (holotype) <bold>43</bold><italic><tp:taxon-name><tp:taxon-name-part taxon-name-part-type="genus" reg="Hymenoepimecis">H.</tp:taxon-name-part> <tp:taxon-name-part taxon-name-part-type="species" reg="ribeiroi">ribeiroi</tp:taxon-name-part></tp:taxon-name></italic><bold>44</bold><italic><tp:taxon-name><tp:taxon-name-part taxon-name-part-type="genus" reg="Hymenoepimecis">H.</tp:taxon-name-part> <tp:taxon-name-part taxon-name-part-type="species" reg="tedfordi">tedfordi</tp:taxon-name-part></tp:taxon-name></italic>, arrow shows the epicnemial carina <bold>45</bold><italic><tp:taxon-name><tp:taxon-name-part taxon-name-part-type="genus" reg="Hymenoepimecis">H.</tp:taxon-name-part> <tp:taxon-name-part taxon-name-part-type="species" reg="uberensis">uberensis</tp:taxon-name-part></tp:taxon-name></italic>.</p></caption><graphic xmlns:xlink="http://www.w3.org/1999/xlink" xlink:href="zookeys-935-057-g003.jpg" position="float" orientation="portrait" xlink:type="simple" id="oo_412439.jpg"><uri content-type="original_file" xlink:type="simple">https://binary.pensoft.net/fig/412439</uri></graphic></fig></tp:treatment-sec><tp:treatment-sec sec-type="description" id="SECID0EDZAI"><title>Description.</title><p><bold>Female.</bold> Body approx. [6.0] mm; face [0.9] times as broad as high (from supraclypeal suture to base of antenna), smooth, flat with few spaced bristles laterally; head in dorsal view, with gena short and slightly convex behind eyes; posterior ocelli separated from eyes by [0.7] times its own maximum diameter; occipital carina little projected and not curved upwards dorsally. Pronotum as long as high, smooth and polished, with distance from tegula to head greater than approx. [0.7] times distance from tegula to hind margin of propodeum, and in anterior part with opening pocket-like structure not reduced longitudinally; mesoscutum smooth and polished; scutellum, in profile, convex; mesopleuron smooth and polished, with posterodorsal part bearing sparse, fine setiferous punctures; metapleuron smooth and polished, with a few sparse, fine setiferous punctures; propodeum smooth, polished, with sparse, fine setiferous punctures and with lateral longitudinal carina present only posteriorly. Fore wing [5.0] mm; cu-a more or less interstitial to the base of Rs&amp;M; 2rs-m approx. [0.3] times as long as abscissa of M between 2rs-m and 2m-cu; hind wing with abscissa of Cu1 meet cu-a equidistant between 1A and M. Hind leg with tibia + tarsus approx. [0.6] times fore wing length; tarsal claw with more or less square basal lobe with apex of claw slightly overtaking the lobe. Metasoma slender; tergite I [2.0] times as long as posteriorly width, centrally quite strongly convex with lateral carinae present only at extreme anterior end flanking the anterior concavity; sternite I with a low, rounded swelling posteriorly; tergite II approx. [1.4] times as long as posteriorly width; tergites III–IV approx. [1.1] times as long as posteriorly width; ovipositor [1.1] times as long as hind tibia.</p><p><bold><italic>Colour.</italic></bold> Head black with apical margin of clypeus and mouthparts (except apex of mandible) yellowish; antenna brownish. Mesosoma orange, with propleuron, metapleuron (except its posterior margin whitish), and propodeum darkish brown. Fore and mid leg orange, the hind leg darkish brown. Wings hyaline; pterostigma brownish. Metasoma darkish brown; ovipositor brownish with base and apex whitish, sheath brownish.</p></tp:treatment-sec><tp:treatment-sec sec-type="Male" id="SECID0EXZAI"><title>Male.</title><p>Unknown.</p></tp:treatment-sec><tp:treatment-sec sec-type="distribution" id="SECID0E3ZAI"><title>Distribution.</title><p>Peru (Andes) (Fig. <xref ref-type="fig" rid="F12">108</xref>).</p></tp:treatment-sec><tp:treatment-sec sec-type="notes" id="SECID0EG1AI"><title>Biological notes.</title><p>Host unknown.</p></tp:treatment-sec><tp:treatment-sec sec-type="etymology" id="SECID0EL1AI"><title>Etymology.</title><p>This species is named in honour of Carol Castillo, collector of the type specimen. Carol is a Peruvian entomologist and has studied Darwin wasps in the tropical Andes. She has discovered and/or described a large number of new species.</p><fig id="F4" position="float" orientation="portrait"><object-id xmlns:xlink="http://www.w3.org/1999/xlink" content-type="doi" xlink:type="simple">10.3897/zookeys.935.50492.figures46-60</object-id><object-id xmlns:xlink="http://www.w3.org/1999/xlink" content-type="arpha" xlink:type="simple">68AE7A65-BBAE-5574-A462-BA447938EEC8</object-id><label>Figures 46–60.</label><caption><p>Sternite I of <italic><tp:taxon-name><tp:taxon-name-part taxon-name-part-type="genus" reg="Hymenoepimecis">Hymenoepimecis</tp:taxon-name-part></tp:taxon-name></italic> spp. (females), lateral view <bold>46</bold><italic><tp:taxon-name><tp:taxon-name-part taxon-name-part-type="genus" reg="Hymenoepimecis">H.</tp:taxon-name-part> <tp:taxon-name-part taxon-name-part-type="species" reg="andina">andina</tp:taxon-name-part></tp:taxon-name></italic> sp. nov. (holotype) <bold>47</bold><italic><tp:taxon-name><tp:taxon-name-part taxon-name-part-type="genus" reg="Hymenoepimecis">H.</tp:taxon-name-part> <tp:taxon-name-part taxon-name-part-type="species" reg="bicolor">bicolor</tp:taxon-name-part></tp:taxon-name></italic><bold>48</bold><italic><tp:taxon-name><tp:taxon-name-part taxon-name-part-type="genus" reg="Hymenoepimecis">H.</tp:taxon-name-part> <tp:taxon-name-part taxon-name-part-type="species" reg="castilloi">castilloi</tp:taxon-name-part></tp:taxon-name></italic> sp. nov. (holotype) <bold>49</bold><italic><tp:taxon-name><tp:taxon-name-part taxon-name-part-type="genus" reg="Hymenoepimecis">H.</tp:taxon-name-part> <tp:taxon-name-part taxon-name-part-type="species" reg="dolichocarinata">dolichocarinata</tp:taxon-name-part></tp:taxon-name></italic> sp. nov. (holotype) <bold>50</bold><italic><tp:taxon-name><tp:taxon-name-part taxon-name-part-type="genus" reg="Hymenoepimecis">H.</tp:taxon-name-part> <tp:taxon-name-part taxon-name-part-type="species" reg="duckensis">duckensis</tp:taxon-name-part></tp:taxon-name></italic><bold>51</bold><italic><tp:taxon-name><tp:taxon-name-part taxon-name-part-type="genus" reg="Hymenoepimecis">H.</tp:taxon-name-part> <tp:taxon-name-part taxon-name-part-type="species" reg="ecuatoriana">ecuatoriana</tp:taxon-name-part></tp:taxon-name></italic> sp. nov. (holotype) <bold>52</bold><italic><tp:taxon-name><tp:taxon-name-part taxon-name-part-type="genus" reg="Hymenoepimecis">H.</tp:taxon-name-part> <tp:taxon-name-part taxon-name-part-type="species" reg="kleini">kleini</tp:taxon-name-part></tp:taxon-name></italic><bold>53</bold><italic><tp:taxon-name><tp:taxon-name-part taxon-name-part-type="genus" reg="Hymenoepimecis">H.</tp:taxon-name-part> <tp:taxon-name-part taxon-name-part-type="species" reg="longilobus">longilobus</tp:taxon-name-part></tp:taxon-name></italic> sp. nov. (holotype) <bold>54</bold><italic><tp:taxon-name><tp:taxon-name-part taxon-name-part-type="genus" reg="Hymenoepimecis">H.</tp:taxon-name-part> <tp:taxon-name-part taxon-name-part-type="species" reg="manauara">manauara</tp:taxon-name-part></tp:taxon-name></italic><bold>55</bold><italic><tp:taxon-name><tp:taxon-name-part taxon-name-part-type="genus" reg="Hymenoepimecis">H.</tp:taxon-name-part> <tp:taxon-name-part taxon-name-part-type="species" reg="neotropica">neotropica</tp:taxon-name-part></tp:taxon-name></italic><bold>56</bold><italic><tp:taxon-name><tp:taxon-name-part taxon-name-part-type="genus" reg="Hymenoepimecis">H.</tp:taxon-name-part> <tp:taxon-name-part taxon-name-part-type="species" reg="pucallpina">pucallpina</tp:taxon-name-part></tp:taxon-name></italic> sp. nov. (holotype) <bold>57</bold><italic><tp:taxon-name><tp:taxon-name-part taxon-name-part-type="genus" reg="Hymenoepimecis">H.</tp:taxon-name-part> <tp:taxon-name-part taxon-name-part-type="species" reg="rafaelmartinezi">rafaelmartinezi</tp:taxon-name-part></tp:taxon-name></italic> sp. nov. (holotype) <bold>58</bold><italic><tp:taxon-name><tp:taxon-name-part taxon-name-part-type="genus" reg="Hymenoepimecis">H.</tp:taxon-name-part> <tp:taxon-name-part taxon-name-part-type="species" reg="ribeiroi">ribeiroi</tp:taxon-name-part></tp:taxon-name></italic><bold>59</bold><italic><tp:taxon-name><tp:taxon-name-part taxon-name-part-type="genus" reg="Hymenoepimecis">H.</tp:taxon-name-part> <tp:taxon-name-part taxon-name-part-type="species" reg="tedfordi">tedfordi</tp:taxon-name-part></tp:taxon-name></italic><bold>60</bold><italic><tp:taxon-name><tp:taxon-name-part taxon-name-part-type="genus" reg="Hymenoepimecis">H.</tp:taxon-name-part> <tp:taxon-name-part taxon-name-part-type="species" reg="uberensis">uberensis</tp:taxon-name-part></tp:taxon-name></italic>.</p></caption><graphic xmlns:xlink="http://www.w3.org/1999/xlink" xlink:href="zookeys-935-057-g004.jpg" position="float" orientation="portrait" xlink:type="simple" id="oo_412440.jpg"><uri content-type="original_file" xlink:type="simple">https://binary.pensoft.net/fig/412440</uri></graphic></fig></tp:treatment-sec><tp:treatment-sec sec-type="type material" id="SECID0EHBBI"><title>Type material.</title><p><bold><italic>Holotype</italic></bold> ♀. Peru, Cusco, Cosñipata valley, San Pedro, <named-content xmlns:xlink="http://www.w3.org/1999/xlink" content-type="dwc:verbatimCoordinates" xlink:type="simple"><named-content content-type="geo-json" specific-use="{&#34;type&#34;:&#34;Point&#34;,&#34;coordinates&#34;:[-71.548611,-13.056389]}" id="NCID0EVBBI" xlink:type="simple">13°03'23"S, 71°32'55"W</named-content></named-content>, 1520 m., 24.x.2007, Malaise trap (C. Castillo leg.), <abbrev xmlns:xlink="http://www.w3.org/1999/xlink" content-type="institution" xlink:title="The Natural History Museum, University of San Marcos" id="ABBRID0E1BBI" xlink:type="simple">MUSM</abbrev>.</p></tp:treatment-sec><tp:treatment-sec sec-type="comments" id="SECID0E6BBI"><title>Comments.</title><p><italic><tp:taxon-name><tp:taxon-name-part taxon-name-part-type="genus" reg="Hymenoepimecis">Hymenoepimecis</tp:taxon-name-part> <tp:taxon-name-part taxon-name-part-type="species" reg="castilloi">castilloi</tp:taxon-name-part></tp:taxon-name></italic> sp. nov. closely resembles <italic><tp:taxon-name><tp:taxon-name-part taxon-name-part-type="genus" reg="Hymenoepimecis">H.</tp:taxon-name-part> <tp:taxon-name-part taxon-name-part-type="species" reg="tedfordi">tedfordi</tp:taxon-name-part></tp:taxon-name></italic> Gauld, 1991 and <italic><tp:taxon-name><tp:taxon-name-part taxon-name-part-type="genus" reg="Hymenoepimecis">Hymenoepimecis</tp:taxon-name-part> <tp:taxon-name-part taxon-name-part-type="species" reg="andina">andina</tp:taxon-name-part></tp:taxon-name></italic> sp. nov., mainly by having fore wing hyaline and metasoma darkish. It differs from <italic><tp:taxon-name><tp:taxon-name-part taxon-name-part-type="genus" reg="Hymenoepimecis">H.</tp:taxon-name-part> <tp:taxon-name-part taxon-name-part-type="species" reg="tedfordi">tedfordi</tp:taxon-name-part></tp:taxon-name></italic> by having mesosoma orange, with propleuron, metapleuron (except its posterior margin whitish), and propodeum darkish brown, hind legs entirely brownish and occipital carina short (mesosoma orange, with propleuron, pronotum, dorsal half of metapleuron, and propodeum blackish hind leg with coxa whitish and femur, tibia, and tarsus orange and occipital carina long, in <italic><tp:taxon-name><tp:taxon-name-part taxon-name-part-type="genus" reg="Hymenoepimecis">H.</tp:taxon-name-part> <tp:taxon-name-part taxon-name-part-type="species" reg="tedfordi">tedfordi</tp:taxon-name-part></tp:taxon-name></italic>). It differs from <italic><tp:taxon-name><tp:taxon-name-part taxon-name-part-type="genus" reg="Hymenoepimecis">H.</tp:taxon-name-part> <tp:taxon-name-part taxon-name-part-type="species" reg="andina">andina</tp:taxon-name-part></tp:taxon-name></italic> sp. nov. by having mesosoma orange, with propleuron, metapleuron (except its posterior margin whitish) and propodeum darkish brown and metasoma darkish brown without whitish bands anteriorly (propodeum orange and metasoma darkish brown, with whitish lateral marks on anterior margins of tergites II–V in <italic><tp:taxon-name><tp:taxon-name-part taxon-name-part-type="genus" reg="Hymenoepimecis">H.</tp:taxon-name-part> <tp:taxon-name-part taxon-name-part-type="species" reg="andina">andina</tp:taxon-name-part></tp:taxon-name></italic> sp. nov.).</p></tp:treatment-sec><tp:treatment-sec><!--Section generated to contain objects referenced in tp:taxon-treatment.--><fig id="F1" position="float" orientation="portrait"><object-id xmlns:xlink="http://www.w3.org/1999/xlink" content-type="doi" xlink:type="simple">10.3897/zookeys.935.50492.figures1-15</object-id><object-id xmlns:xlink="http://www.w3.org/1999/xlink" content-type="arpha" xlink:type="simple">C519E759-A93B-5BFD-95A7-9687C7F4DB26</object-id><label>Figures 1–15.</label><caption><p>Heads of <italic><tp:taxon-name><tp:taxon-name-part taxon-name-part-type="genus" reg="Hymenoepimecis">Hymenoepimecis</tp:taxon-name-part></tp:taxon-name></italic> spp. (females), frontal view <bold>1</bold><italic><tp:taxon-name><tp:taxon-name-part taxon-name-part-type="genus" reg="Hymenoepimecis">H.</tp:taxon-name-part> <tp:taxon-name-part taxon-name-part-type="species" reg="andina">andina</tp:taxon-name-part></tp:taxon-name></italic> sp. nov. (holotype) <bold>2</bold><italic><tp:taxon-name><tp:taxon-name-part taxon-name-part-type="genus" reg="Hymenoepimecis">H.</tp:taxon-name-part> <tp:taxon-name-part taxon-name-part-type="species" reg="bicolor">bicolor</tp:taxon-name-part></tp:taxon-name></italic><bold>3</bold><italic><tp:taxon-name><tp:taxon-name-part taxon-name-part-type="genus" reg="Hymenoepimecis">H.</tp:taxon-name-part> <tp:taxon-name-part taxon-name-part-type="species" reg="castilloi">castilloi</tp:taxon-name-part></tp:taxon-name></italic> sp. nov. (holotype) <bold>4</bold><italic><tp:taxon-name><tp:taxon-name-part taxon-name-part-type="genus" reg="Hymenoepimecis">H.</tp:taxon-name-part> <tp:taxon-name-part taxon-name-part-type="species" reg="dolichocarinata">dolichocarinata</tp:taxon-name-part></tp:taxon-name></italic> sp. nov. (holotype) <bold>5</bold><italic><tp:taxon-name><tp:taxon-name-part taxon-name-part-type="genus" reg="Hymenoepimecis">H.</tp:taxon-name-part> <tp:taxon-name-part taxon-name-part-type="species" reg="duckensis">duckensis</tp:taxon-name-part></tp:taxon-name></italic><bold>6</bold><italic><tp:taxon-name><tp:taxon-name-part taxon-name-part-type="genus" reg="Hymenoepimecis">H.</tp:taxon-name-part> <tp:taxon-name-part taxon-name-part-type="species" reg="ecuatoriana">ecuatoriana</tp:taxon-name-part></tp:taxon-name></italic> sp. nov. (holotype) <bold>7</bold><italic><tp:taxon-name><tp:taxon-name-part taxon-name-part-type="genus" reg="Hymenoepimecis">H.</tp:taxon-name-part> <tp:taxon-name-part taxon-name-part-type="species" reg="kleini">kleini</tp:taxon-name-part></tp:taxon-name></italic><bold>8</bold><italic><tp:taxon-name><tp:taxon-name-part taxon-name-part-type="genus" reg="Hymenoepimecis">H.</tp:taxon-name-part> <tp:taxon-name-part taxon-name-part-type="species" reg="longilobus">longilobus</tp:taxon-name-part></tp:taxon-name></italic> sp. nov. (holotype) <bold>9</bold><italic><tp:taxon-name><tp:taxon-name-part taxon-name-part-type="genus" reg="Hymenoepimecis">H.</tp:taxon-name-part> <tp:taxon-name-part taxon-name-part-type="species" reg="manauara">manauara</tp:taxon-name-part></tp:taxon-name></italic><bold>10</bold><italic><tp:taxon-name><tp:taxon-name-part taxon-name-part-type="genus" reg="Hymenoepimecis">H.</tp:taxon-name-part> <tp:taxon-name-part taxon-name-part-type="species" reg="neotropica">neotropica</tp:taxon-name-part></tp:taxon-name></italic><bold>11</bold><italic><tp:taxon-name><tp:taxon-name-part taxon-name-part-type="genus" reg="Hymenoepimecis">H.</tp:taxon-name-part> <tp:taxon-name-part taxon-name-part-type="species" reg="pucallpina">pucallpina</tp:taxon-name-part></tp:taxon-name></italic> sp. nov. (holotype) <bold>12</bold><italic><tp:taxon-name><tp:taxon-name-part taxon-name-part-type="genus" reg="Hymenoepimecis">H.</tp:taxon-name-part> <tp:taxon-name-part taxon-name-part-type="species" reg="rafaelmartinezi">rafaelmartinezi</tp:taxon-name-part></tp:taxon-name></italic> sp. nov. (holotype) <bold>13</bold><italic><tp:taxon-name><tp:taxon-name-part taxon-name-part-type="genus" reg="Hymenoepimecis">H.</tp:taxon-name-part> <tp:taxon-name-part taxon-name-part-type="species" reg="ribeiroi">ribeiroi</tp:taxon-name-part></tp:taxon-name></italic><bold>14</bold><italic><tp:taxon-name><tp:taxon-name-part taxon-name-part-type="genus" reg="Hymenoepimecis">H.</tp:taxon-name-part> <tp:taxon-name-part taxon-name-part-type="species" reg="tedfordi">tedfordi</tp:taxon-name-part></tp:taxon-name></italic><bold>15</bold><italic><tp:taxon-name><tp:taxon-name-part taxon-name-part-type="genus" reg="Hymenoepimecis">H.</tp:taxon-name-part> <tp:taxon-name-part taxon-name-part-type="species" reg="uberensis">uberensis</tp:taxon-name-part></tp:taxon-name></italic>.</p></caption><graphic xmlns:xlink="http://www.w3.org/1999/xlink" xlink:href="zookeys-935-057-g001.jpg" position="float" orientation="portrait" xlink:type="simple" id="oo_412437.jpg"><uri content-type="original_file" xlink:type="simple">https://binary.pensoft.net/fig/412437</uri></graphic></fig><fig id="F2" position="float" orientation="portrait"><object-id xmlns:xlink="http://www.w3.org/1999/xlink" content-type="doi" xlink:type="simple">10.3897/zookeys.935.50492.figures16-30</object-id><object-id xmlns:xlink="http://www.w3.org/1999/xlink" content-type="arpha" xlink:type="simple">3FB33B33-E59D-5CDB-82A1-AAAAD623D36C</object-id><label>Figures 16–30.</label><caption><p>Heads of <italic><tp:taxon-name><tp:taxon-name-part taxon-name-part-type="genus" reg="Hymenoepimecis">Hymenoepimecis</tp:taxon-name-part></tp:taxon-name></italic> spp. (females), dorsal view <bold>16</bold><italic><tp:taxon-name><tp:taxon-name-part taxon-name-part-type="genus" reg="Hymenoepimecis">H.</tp:taxon-name-part> <tp:taxon-name-part taxon-name-part-type="species" reg="andina">andina</tp:taxon-name-part></tp:taxon-name></italic> sp. nov. (holotype) <bold>17</bold><italic><tp:taxon-name><tp:taxon-name-part taxon-name-part-type="genus" reg="Hymenoepimecis">H.</tp:taxon-name-part> <tp:taxon-name-part taxon-name-part-type="species" reg="bicolor">bicolor</tp:taxon-name-part></tp:taxon-name></italic><bold>18</bold><italic><tp:taxon-name><tp:taxon-name-part taxon-name-part-type="genus" reg="Hymenoepimecis">H.</tp:taxon-name-part> <tp:taxon-name-part taxon-name-part-type="species" reg="castilloi">castilloi</tp:taxon-name-part></tp:taxon-name></italic> sp. nov. (holotype) <bold>19</bold><italic><tp:taxon-name><tp:taxon-name-part taxon-name-part-type="genus" reg="Hymenoepimecis">H.</tp:taxon-name-part> <tp:taxon-name-part taxon-name-part-type="species" reg="dolichocarinata">dolichocarinata</tp:taxon-name-part></tp:taxon-name></italic> sp. nov. (holotype) <bold>20</bold><italic><tp:taxon-name><tp:taxon-name-part taxon-name-part-type="genus" reg="Hymenoepimecis">H.</tp:taxon-name-part> <tp:taxon-name-part taxon-name-part-type="species" reg="duckensis">duckensis</tp:taxon-name-part></tp:taxon-name></italic><bold>21</bold><italic><tp:taxon-name><tp:taxon-name-part taxon-name-part-type="genus" reg="Hymenoepimecis">H.</tp:taxon-name-part> <tp:taxon-name-part taxon-name-part-type="species" reg="ecuatoriana">ecuatoriana</tp:taxon-name-part></tp:taxon-name></italic> sp. nov. (holotype) <bold>22</bold><italic><tp:taxon-name><tp:taxon-name-part taxon-name-part-type="genus" reg="Hymenoepimecis">H.</tp:taxon-name-part> <tp:taxon-name-part taxon-name-part-type="species" reg="kleini">kleini</tp:taxon-name-part></tp:taxon-name></italic><bold>23</bold><italic><tp:taxon-name><tp:taxon-name-part taxon-name-part-type="genus" reg="Hymenoepimecis">H.</tp:taxon-name-part> <tp:taxon-name-part taxon-name-part-type="species" reg="longilobus">longilobus</tp:taxon-name-part></tp:taxon-name></italic> sp. nov. (holotype) <bold>24</bold><italic><tp:taxon-name><tp:taxon-name-part taxon-name-part-type="genus" reg="Hymenoepimecis">H.</tp:taxon-name-part> <tp:taxon-name-part taxon-name-part-type="species" reg="manauara">manauara</tp:taxon-name-part></tp:taxon-name></italic><bold>25</bold><italic><tp:taxon-name><tp:taxon-name-part taxon-name-part-type="genus" reg="Hymenoepimecis">H.</tp:taxon-name-part> <tp:taxon-name-part taxon-name-part-type="species" reg="neotropica">neotropica</tp:taxon-name-part></tp:taxon-name></italic><bold>26</bold><italic><tp:taxon-name><tp:taxon-name-part taxon-name-part-type="genus" reg="Hymenoepimecis">H.</tp:taxon-name-part> <tp:taxon-name-part taxon-name-part-type="species" reg="pucallpina">pucallpina</tp:taxon-name-part></tp:taxon-name></italic> sp. nov. (holotype) <bold>27</bold><italic><tp:taxon-name><tp:taxon-name-part taxon-name-part-type="genus" reg="Hymenoepimecis">H.</tp:taxon-name-part> <tp:taxon-name-part taxon-name-part-type="species" reg="rafaelmartinezi">rafaelmartinezi</tp:taxon-name-part></tp:taxon-name></italic> sp. nov. (holotype) <bold>28</bold><italic><tp:taxon-name><tp:taxon-name-part taxon-name-part-type="genus" reg="Hymenoepimecis">H.</tp:taxon-name-part> <tp:taxon-name-part taxon-name-part-type="species" reg="ribeiroi">ribeiroi</tp:taxon-name-part></tp:taxon-name></italic><bold>29</bold><italic><tp:taxon-name><tp:taxon-name-part taxon-name-part-type="genus" reg="Hymenoepimecis">H.</tp:taxon-name-part> <tp:taxon-name-part taxon-name-part-type="species" reg="tedfordi">tedfordi</tp:taxon-name-part></tp:taxon-name></italic><bold>30</bold><italic><tp:taxon-name><tp:taxon-name-part taxon-name-part-type="genus" reg="Hymenoepimecis">H.</tp:taxon-name-part> <tp:taxon-name-part taxon-name-part-type="species" reg="uberensis">uberensis</tp:taxon-name-part></tp:taxon-name></italic>.</p></caption><graphic xmlns:xlink="http://www.w3.org/1999/xlink" xlink:href="zookeys-935-057-g002.jpg" position="float" orientation="portrait" xlink:type="simple" id="oo_412438.jpg"><uri content-type="original_file" xlink:type="simple">https://binary.pensoft.net/fig/412438</uri></graphic></fig><fig id="F5" position="float" orientation="portrait"><object-id xmlns:xlink="http://www.w3.org/1999/xlink" content-type="doi" xlink:type="simple">10.3897/zookeys.935.50492.figures61-66</object-id><object-id xmlns:xlink="http://www.w3.org/1999/xlink" content-type="arpha" xlink:type="simple">7667F847-058D-53C9-8923-322269B7A9EA</object-id><label>Figures 61–66.</label><caption><p>Habitus of <italic><tp:taxon-name><tp:taxon-name-part taxon-name-part-type="genus" reg="Hymenoepimecis">Hymenoepimecis</tp:taxon-name-part></tp:taxon-name></italic> spp. (females), lateral view <bold>61</bold><italic><tp:taxon-name><tp:taxon-name-part taxon-name-part-type="genus" reg="Hymenoepimecis">H.</tp:taxon-name-part> <tp:taxon-name-part taxon-name-part-type="species" reg="andina">andina</tp:taxon-name-part></tp:taxon-name></italic> sp. nov. (holotype) <bold>62</bold>, <italic><tp:taxon-name><tp:taxon-name-part taxon-name-part-type="genus" reg="Hymenoepimecis">H.</tp:taxon-name-part> <tp:taxon-name-part taxon-name-part-type="species" reg="bicolor">bicolor</tp:taxon-name-part></tp:taxon-name></italic><bold>63</bold><italic><tp:taxon-name><tp:taxon-name-part taxon-name-part-type="genus" reg="Hymenoepimecis">H.</tp:taxon-name-part> <tp:taxon-name-part taxon-name-part-type="species" reg="castilloi">castilloi</tp:taxon-name-part></tp:taxon-name></italic> sp. nov. (holotype) <bold>64</bold><italic><tp:taxon-name><tp:taxon-name-part taxon-name-part-type="genus" reg="Hymenoepimecis">H.</tp:taxon-name-part> <tp:taxon-name-part taxon-name-part-type="species" reg="dolichocarinata">dolichocarinata</tp:taxon-name-part></tp:taxon-name></italic> sp. nov. (holotype) <bold>65</bold><italic><tp:taxon-name><tp:taxon-name-part taxon-name-part-type="genus" reg="Hymenoepimecis">H.</tp:taxon-name-part> <tp:taxon-name-part taxon-name-part-type="species" reg="duckensis">duckensis</tp:taxon-name-part></tp:taxon-name></italic><bold>66</bold><italic><tp:taxon-name><tp:taxon-name-part taxon-name-part-type="genus" reg="Hymenoepimecis">H.</tp:taxon-name-part> <tp:taxon-name-part taxon-name-part-type="species" reg="ecuatoriana">ecuatoriana</tp:taxon-name-part></tp:taxon-name></italic> sp. nov. (holotype).</p></caption><graphic xmlns:xlink="http://www.w3.org/1999/xlink" xlink:href="zookeys-935-057-g005.jpg" position="float" orientation="portrait" xlink:type="simple" id="oo_412441.jpg"><uri content-type="original_file" xlink:type="simple">https://binary.pensoft.net/fig/412441</uri></graphic></fig><fig id="F8" position="float" orientation="portrait"><object-id xmlns:xlink="http://www.w3.org/1999/xlink" content-type="doi" xlink:type="simple">10.3897/zookeys.935.50492.figures76-90</object-id><object-id xmlns:xlink="http://www.w3.org/1999/xlink" content-type="arpha" xlink:type="simple">7F11D01A-5BC4-576D-ABE1-74B6D4BFF932</object-id><label>Figures 76–90.</label><caption><p>Tarsal claws of <italic><tp:taxon-name><tp:taxon-name-part taxon-name-part-type="genus" reg="Hymenoepimecis">Hymenoepimecis</tp:taxon-name-part></tp:taxon-name></italic> spp. (females), lateral view <bold>76</bold><italic><tp:taxon-name><tp:taxon-name-part taxon-name-part-type="genus" reg="Hymenoepimecis">H.</tp:taxon-name-part> <tp:taxon-name-part taxon-name-part-type="species" reg="andina">andina</tp:taxon-name-part></tp:taxon-name></italic> sp. nov. (holotype) <bold>77</bold><italic><tp:taxon-name><tp:taxon-name-part taxon-name-part-type="genus" reg="Hymenoepimecis">H.</tp:taxon-name-part> <tp:taxon-name-part taxon-name-part-type="species" reg="bicolor">bicolor</tp:taxon-name-part></tp:taxon-name></italic><bold>78</bold><italic><tp:taxon-name><tp:taxon-name-part taxon-name-part-type="genus" reg="Hymenoepimecis">H.</tp:taxon-name-part> <tp:taxon-name-part taxon-name-part-type="species" reg="castilloi">castilloi</tp:taxon-name-part></tp:taxon-name></italic> sp. nov. (holotype) <bold>79</bold><italic><tp:taxon-name><tp:taxon-name-part taxon-name-part-type="genus" reg="Hymenoepimecis">H.</tp:taxon-name-part> <tp:taxon-name-part taxon-name-part-type="species" reg="dolichocarinata">dolichocarinata</tp:taxon-name-part></tp:taxon-name></italic> sp. nov. (holotype) <bold>80</bold><italic><tp:taxon-name><tp:taxon-name-part taxon-name-part-type="genus" reg="Hymenoepimecis">H.</tp:taxon-name-part> <tp:taxon-name-part taxon-name-part-type="species" reg="duckensis">duckensis</tp:taxon-name-part></tp:taxon-name></italic><bold>81</bold><italic><tp:taxon-name><tp:taxon-name-part taxon-name-part-type="genus" reg="Hymenoepimecis">H.</tp:taxon-name-part> <tp:taxon-name-part taxon-name-part-type="species" reg="ecuatoriana">ecuatoriana</tp:taxon-name-part></tp:taxon-name></italic> sp. nov. (holotype) <bold>82</bold><italic><tp:taxon-name><tp:taxon-name-part taxon-name-part-type="genus" reg="Hymenoepimecis">H.</tp:taxon-name-part> <tp:taxon-name-part taxon-name-part-type="species" reg="kleini">kleini</tp:taxon-name-part></tp:taxon-name></italic><bold>83</bold><italic><tp:taxon-name><tp:taxon-name-part taxon-name-part-type="genus" reg="Hymenoepimecis">H.</tp:taxon-name-part> <tp:taxon-name-part taxon-name-part-type="species" reg="longilobus">longilobus</tp:taxon-name-part></tp:taxon-name></italic> sp. nov. (holotype) <bold>84</bold><italic><tp:taxon-name><tp:taxon-name-part taxon-name-part-type="genus" reg="Hymenoepimecis">H.</tp:taxon-name-part> <tp:taxon-name-part taxon-name-part-type="species" reg="manauara">manauara</tp:taxon-name-part></tp:taxon-name></italic><bold>85</bold><italic><tp:taxon-name><tp:taxon-name-part taxon-name-part-type="genus" reg="Hymenoepimecis">H.</tp:taxon-name-part> <tp:taxon-name-part taxon-name-part-type="species" reg="neotropica">neotropica</tp:taxon-name-part></tp:taxon-name></italic><bold>86</bold><italic><tp:taxon-name><tp:taxon-name-part taxon-name-part-type="genus" reg="Hymenoepimecis">H.</tp:taxon-name-part> <tp:taxon-name-part taxon-name-part-type="species" reg="pucallpina">pucallpina</tp:taxon-name-part></tp:taxon-name></italic> sp. nov. (holotype) <bold>87</bold><italic><tp:taxon-name><tp:taxon-name-part taxon-name-part-type="genus" reg="Hymenoepimecis">H.</tp:taxon-name-part> <tp:taxon-name-part taxon-name-part-type="species" reg="rafaelmartinezi">rafaelmartinezi</tp:taxon-name-part></tp:taxon-name></italic> sp. nov. (holotype) <bold>88</bold><italic><tp:taxon-name><tp:taxon-name-part taxon-name-part-type="genus" reg="Hymenoepimecis">H.</tp:taxon-name-part> <tp:taxon-name-part taxon-name-part-type="species" reg="ribeiroi">ribeiroi</tp:taxon-name-part></tp:taxon-name></italic><bold>89</bold><italic><tp:taxon-name><tp:taxon-name-part taxon-name-part-type="genus" reg="Hymenoepimecis">H.</tp:taxon-name-part> <tp:taxon-name-part taxon-name-part-type="species" reg="tedfordi">tedfordi</tp:taxon-name-part></tp:taxon-name></italic><bold>90</bold><italic><tp:taxon-name><tp:taxon-name-part taxon-name-part-type="genus" reg="Hymenoepimecis">H.</tp:taxon-name-part> <tp:taxon-name-part taxon-name-part-type="species" reg="uberensis">uberensis</tp:taxon-name-part></tp:taxon-name></italic>.</p></caption><graphic xmlns:xlink="http://www.w3.org/1999/xlink" xlink:href="zookeys-935-057-g008.jpg" position="float" orientation="portrait" xlink:type="simple" id="oo_412444.jpg"><uri content-type="original_file" xlink:type="simple">https://binary.pensoft.net/fig/412444</uri></graphic></fig><fig id="F12" position="float" orientation="portrait"><object-id xmlns:xlink="http://www.w3.org/1999/xlink" content-type="doi" xlink:type="simple">10.3897/zookeys.935.50492.figures107-112</object-id><object-id xmlns:xlink="http://www.w3.org/1999/xlink" content-type="arpha" xlink:type="simple">A9538A1C-E737-55D3-993F-341CDE81EE14</object-id><label>Figures 107–112.</label><caption><p>Geographic distribution of the <italic><tp:taxon-name><tp:taxon-name-part taxon-name-part-type="genus" reg="Hymenoepimecis">Hymenoepimecis</tp:taxon-name-part></tp:taxon-name></italic> species in this study.</p></caption><graphic xmlns:xlink="http://www.w3.org/1999/xlink" xlink:href="zookeys-935-057-g012.jpg" position="float" orientation="portrait" xlink:type="simple" id="oo_412448.jpg"><uri content-type="original_file" xlink:type="simple">https://binary.pensoft.net/fig/412448</uri></graphic></fig></tp:treatment-sec></tp:taxon-treatment>
