# Supplementary material for: Seven new species of spider-attacking Hymenoepimecis Viereck (Hymenoptera, Ichneumonidae, Pimplinae) from Ecuador, French Guiana, and Peru, with an identification key to the world species
Source: Zookeys. 2020 May 21;935:57–92. doi: 10.3897/zookeys.935.50492 (PMC7256067; doi:10.3897/zookeys.935.50492)
Supplement: XML Treatment for Hymenoepimecis dolichocarinata [file zookeys.935.50492-treatment5.xml]

<!DOCTYPE tp:taxon-treatment
  PUBLIC "-//TaxonX//DTD Taxonomic Treatment Publishing DTD v0 20100105//EN" "tax-treatment-NSO.dtd">
<tp:taxon-treatment xmlns:tp="http://www.plazi.org/taxpub"><tp:treatment-meta><kwd-group><label>Taxon classification</label><kwd><named-content xmlns:xlink="http://www.w3.org/1999/xlink" content-type="kingdom">Animalia</named-content></kwd><kwd><named-content xmlns:xlink="http://www.w3.org/1999/xlink" content-type="order">Hymenoptera</named-content></kwd><kwd><named-content xmlns:xlink="http://www.w3.org/1999/xlink" content-type="family">Ichneumonidae</named-content></kwd></kwd-group><mixed-citation publication-type="journal"><person-group><name><surname>de Pádua</surname><given-names>Diego Galvão</given-names></name><name><surname>Sääksjärvi</surname><given-names>Ilari Eerikki</given-names></name><name><surname>Monteiro</surname><given-names>Ricardo Ferreira</given-names></name><name><surname>de Oliveira</surname><given-names>Marcio Luiz</given-names></name></person-group><article-title>Seven new species of spider-attacking <italic><tp:taxon-name><tp:taxon-name-part taxon-name-part-type="genus" reg="Hymenoepimecis">Hymenoepimecis</tp:taxon-name-part></tp:taxon-name></italic> Viereck (<tp:taxon-name><tp:taxon-name-part taxon-name-part-type="order">Hymenoptera</tp:taxon-name-part></tp:taxon-name>, <tp:taxon-name><tp:taxon-name-part taxon-name-part-type="family">Ichneumonidae</tp:taxon-name-part></tp:taxon-name>, <tp:taxon-name><tp:taxon-name-part taxon-name-part-type="subfamily">Pimplinae</tp:taxon-name-part></tp:taxon-name>) from Ecuador, French Guiana, and Peru, with an identification key to the world species</article-title><source>Zookeys</source><day>21</day><month>5</month><year>2020</year><volume>935</volume><fpage>57</fpage><lpage>92</lpage><pub-id pub-id-type="doi">10.3897/zookeys.935.50492</pub-id></mixed-citation></tp:treatment-meta><tp:nomenclature><tp:taxon-name><object-id xmlns:xlink="http://www.w3.org/1999/xlink" content-type="arpha" xlink:type="simple">24AC9172-9382-59ED-9F4C-F733BB59E5C3</object-id>
            <tp:taxon-name-part taxon-name-part-type="genus" reg="Hymenoepimecis">Hymenoepimecis</tp:taxon-name-part>
            <tp:taxon-name-part taxon-name-part-type="species" reg="dolichocarinata">dolichocarinata</tp:taxon-name-part>
            <object-id xmlns:xlink="http://www.w3.org/1999/xlink" content-type="zoobank" xlink:type="simple">http://zoobank.org/66F48B80-3F42-4EDB-8B3B-DA1D9DB4ABD0</object-id>
          </tp:taxon-name><tp:taxon-authority>Pádua &amp; Sääksjärvi</tp:taxon-authority><tp:taxon-status xmlns:xlink="http://www.w3.org/1999/xlink" xlink:type="simple">sp. nov.</tp:taxon-status><xref ref-type="fig" rid="F1">Figures 4</xref><xref ref-type="fig" rid="F2">, 19</xref><xref ref-type="fig" rid="F3">, 34</xref><xref ref-type="fig" rid="F4">, 49</xref><xref ref-type="fig" rid="F5">, 64</xref><xref ref-type="fig" rid="F8">, 79</xref><xref ref-type="fig" rid="F10">, 99</xref></tp:nomenclature><tp:treatment-sec sec-type="diagnosis" id="SECID0EXGBI"><title>Diagnosis.</title><p>This species can be distinguished from all other <italic><tp:taxon-name><tp:taxon-name-part taxon-name-part-type="genus" reg="Hymenoepimecis">Hymenoepimecis</tp:taxon-name-part></tp:taxon-name></italic> by the combination of the following characters: 1) epicnemial carina present ventrally, extending to the level of the lower corner of the pronotum laterally; 2) wings slightly yellowish hyaline; 3) margin of the gena flat behind the eyes; 4) metasoma orange, with posterior margins of tergites II–IV narrowly black, tergites V+ black.</p><fig id="F5" position="float" orientation="portrait"><object-id xmlns:xlink="http://www.w3.org/1999/xlink" content-type="doi" xlink:type="simple">10.3897/zookeys.935.50492.figures61-66</object-id><object-id xmlns:xlink="http://www.w3.org/1999/xlink" content-type="arpha" xlink:type="simple">7667F847-058D-53C9-8923-322269B7A9EA</object-id><label>Figures 61–66.</label><caption><p>Habitus of <italic><tp:taxon-name><tp:taxon-name-part taxon-name-part-type="genus" reg="Hymenoepimecis">Hymenoepimecis</tp:taxon-name-part></tp:taxon-name></italic> spp. (females), lateral view <bold>61</bold><italic><tp:taxon-name><tp:taxon-name-part taxon-name-part-type="genus" reg="Hymenoepimecis">H.</tp:taxon-name-part> <tp:taxon-name-part taxon-name-part-type="species" reg="andina">andina</tp:taxon-name-part></tp:taxon-name></italic> sp. nov. (holotype) <bold>62</bold>, <italic><tp:taxon-name><tp:taxon-name-part taxon-name-part-type="genus" reg="Hymenoepimecis">H.</tp:taxon-name-part> <tp:taxon-name-part taxon-name-part-type="species" reg="bicolor">bicolor</tp:taxon-name-part></tp:taxon-name></italic><bold>63</bold><italic><tp:taxon-name><tp:taxon-name-part taxon-name-part-type="genus" reg="Hymenoepimecis">H.</tp:taxon-name-part> <tp:taxon-name-part taxon-name-part-type="species" reg="castilloi">castilloi</tp:taxon-name-part></tp:taxon-name></italic> sp. nov. (holotype) <bold>64</bold><italic><tp:taxon-name><tp:taxon-name-part taxon-name-part-type="genus" reg="Hymenoepimecis">H.</tp:taxon-name-part> <tp:taxon-name-part taxon-name-part-type="species" reg="dolichocarinata">dolichocarinata</tp:taxon-name-part></tp:taxon-name></italic> sp. nov. (holotype) <bold>65</bold><italic><tp:taxon-name><tp:taxon-name-part taxon-name-part-type="genus" reg="Hymenoepimecis">H.</tp:taxon-name-part> <tp:taxon-name-part taxon-name-part-type="species" reg="duckensis">duckensis</tp:taxon-name-part></tp:taxon-name></italic><bold>66</bold><italic><tp:taxon-name><tp:taxon-name-part taxon-name-part-type="genus" reg="Hymenoepimecis">H.</tp:taxon-name-part> <tp:taxon-name-part taxon-name-part-type="species" reg="ecuatoriana">ecuatoriana</tp:taxon-name-part></tp:taxon-name></italic> sp. nov. (holotype).</p></caption><graphic xmlns:xlink="http://www.w3.org/1999/xlink" xlink:href="zookeys-935-057-g005.jpg" position="float" orientation="portrait" xlink:type="simple" id="oo_412441.jpg"><uri content-type="original_file" xlink:type="simple">https://binary.pensoft.net/fig/412441</uri></graphic></fig></tp:treatment-sec><tp:treatment-sec sec-type="description" id="SECID0EGKBI"><title>Description.</title><p><bold>Female.</bold> Body approx. [13.0] 11.5–13.0 mm; face [1.0] 0.9–1.0 times as broad as high, smooth, slightly convex with few spaced bristles; head in dorsal view, with margin of gena flat behind eyes; posterior ocelli separated from eyes by approx. [0.6] 0.5–0.6 times its own maximum diameter; occipital carina little projected, slightly curved upwards in the mediodorsal part. Pronotum more or less long, smooth and polished, with distance from tegula to head greater than [0.6] 0.5–0.6 times distance from tegula to hind margin of propodeum, and in anterior part with opening pocket-like structure not reduced longitudinally; mesoscutum smooth and polished; scutellum, in profile, convex; mesopleuron smooth and polished, with anterodorsal and posterodorsal parts bearing sparse, fine setiferous punctures; epicnemial carina present ventrally, extending until reaching the level of lower corner of pronotum laterally; metapleuron smooth and polished, rather uniformly covered with sparse, fine setiferous punctures. Fore wing approx. [10.0] 9.0–11.0 mm; cu-a interstitial to the base Rs&amp;M; 2rs-m approx. [0.6] times as long as abscissa of M between 2rs-m and 2m-cu; hind wing with abscissa of Cu1 meeting cu-a equidistant between M and 1A. Hind leg with tibia + tarsus [0.6] 0.55–0.6 times the fore wing length; tarsal claw with more or less square lobe, with apex slightly overtaking the lobe. Metasoma slender; tergite I [1.6] 1.5–1.6 times as long as posteriorly width, centrally quite strongly convex with lateral carinae present only at extreme anterior end flanking the anterior concavity; sternite I with a low, rounded swelling posteriorly; tergite II [1.4] 1.3–1.4 times as long as posteriorly width; tergites III and IV approx. [1.5] 1.2–1.5 times as long as posteriorly width; ovipositor [1.45] 1.3–1.5 times as long as hind tibia.</p><p><bold><italic>Colour.</italic></bold> Head black; clypeus yellowish, with base slightly black; mouthparts yellowish, with apex mandible black; antenna brownish. Mesosoma orange. Fore and mid leg orange, the hind leg orange, with femur, tibia, and tarsus brownish. Wings slightly yellowish hyaline; pterostigma brown. Metasoma orange, with tergites II–V with lateral marks on posterior margins black and tergites V+ brownish; ovipositor and sheath brown.</p></tp:treatment-sec><tp:treatment-sec sec-type="Male" id="SECID0E1KBI"><title>Male.</title><p>(Fig. <xref ref-type="fig" rid="F10">99</xref>). Similar to female in structure and colouration, but with body with 5.0–7.0 mm; face 0.9–1.1 times as broad as high; head in dorsal view, with margin of gena short, slightly convex behind eyes; posterior ocelli separated from eyes by approx. 0.8 times its own maximum diameter; occipital carina not projected. Fore wing 4.0–6.0 mm; cu-a more or less interstitial to the base Rs&amp;M; 2rs-m 0.3–0.4 times as long as abscissa of M between 2rs-m and 2m-cu. Tarsal claw simple. Metasoma slender; tergite I 1.6–1.7 times as long as posteriorly width; tergite II approx. 1.3 times as long as posteriorly width; tergites III and IV 1.2 times as long as posteriorly width.</p></tp:treatment-sec><tp:treatment-sec sec-type="variation" id="SECID0EELBI"><title>Variation.</title><p>Tergite V black with anterior margin orange or apical half orange and basal half-black. Three females from French Guiana (Saül city) presented margin of gena slightly convex. We think they are conspecific, but we are not treating them as paratypes.</p><fig id="F6" position="float" orientation="portrait"><object-id xmlns:xlink="http://www.w3.org/1999/xlink" content-type="doi" xlink:type="simple">10.3897/zookeys.935.50492.figures67-71</object-id><object-id xmlns:xlink="http://www.w3.org/1999/xlink" content-type="arpha" xlink:type="simple">4883B958-8D12-547E-8622-A10D6457D97A</object-id><label>Figures 67–71.</label><caption><p>Habitus of <italic><tp:taxon-name><tp:taxon-name-part taxon-name-part-type="genus" reg="Hymenoepimecis">Hymenoepimecis</tp:taxon-name-part></tp:taxon-name></italic> spp. (females), lateral view <bold>67</bold><italic><tp:taxon-name><tp:taxon-name-part taxon-name-part-type="genus" reg="Hymenoepimecis">H.</tp:taxon-name-part> <tp:taxon-name-part taxon-name-part-type="species" reg="kleini">kleini</tp:taxon-name-part></tp:taxon-name></italic><bold>68</bold><italic><tp:taxon-name><tp:taxon-name-part taxon-name-part-type="genus" reg="Hymenoepimecis">H.</tp:taxon-name-part> <tp:taxon-name-part taxon-name-part-type="species" reg="longilobus">longilobus</tp:taxon-name-part></tp:taxon-name></italic> sp. nov. (holotype) <bold>69</bold><italic><tp:taxon-name><tp:taxon-name-part taxon-name-part-type="genus" reg="Hymenoepimecis">H.</tp:taxon-name-part> <tp:taxon-name-part taxon-name-part-type="species" reg="manauara">manauara</tp:taxon-name-part></tp:taxon-name></italic><bold>70</bold><italic><tp:taxon-name><tp:taxon-name-part taxon-name-part-type="genus" reg="Hymenoepimecis">H.</tp:taxon-name-part> <tp:taxon-name-part taxon-name-part-type="species" reg="neotropica">neotropica</tp:taxon-name-part></tp:taxon-name></italic><bold>71</bold><italic><tp:taxon-name><tp:taxon-name-part taxon-name-part-type="genus" reg="Hymenoepimecis">H.</tp:taxon-name-part> <tp:taxon-name-part taxon-name-part-type="species" reg="pucallpina">pucallpina</tp:taxon-name-part></tp:taxon-name></italic> sp. nov. (holotype).</p></caption><graphic xmlns:xlink="http://www.w3.org/1999/xlink" xlink:href="zookeys-935-057-g006.jpg" position="float" orientation="portrait" xlink:type="simple" id="oo_412442.jpg"><uri content-type="original_file" xlink:type="simple">https://binary.pensoft.net/fig/412442</uri></graphic></fig></tp:treatment-sec><tp:treatment-sec sec-type="distribution" id="SECID0E5NBI"><title>Distribution.</title><p>Ecuador**, French Guiana and Peru (Fig. <xref ref-type="fig" rid="F12">107</xref>).</p></tp:treatment-sec><tp:treatment-sec sec-type="notes" id="SECID0EIOBI"><title>Biological notes.</title><p>Host unknown.</p></tp:treatment-sec><tp:treatment-sec sec-type="etymology" id="SECID0ENOBI"><title>Etymology.</title><p>The specific name refers to the long epicnemial carina, reaching the level of the lower corner of the pronotum laterally.</p></tp:treatment-sec><tp:treatment-sec sec-type="type material" id="SECID0ESOBI"><title>Type material.</title><p><bold><italic>Holotype</italic></bold> ♀. Peru, Dept. of Loreto, Iquitos area, Allpahuayo, APHI, 29.i–20.ii.2000, Malaise trap I1, (I.E. Sääksjärvi et al. leg.), <abbrev xmlns:xlink="http://www.w3.org/1999/xlink" content-type="institution" xlink:title="The Natural History Museum, University of San Marcos" id="ABBRID0E4OBI" xlink:type="simple">MUSM</abbrev>. <bold><italic>Paratypes</italic></bold>: Peru: idem holotype, 1♀, <named-content xmlns:xlink="http://www.w3.org/1999/xlink" content-type="dwc:institutional_code" xlink:type="simple">ZMUT</named-content>; Dept. of Loreto, Iquitos area, Allpahuayo, 20.ii–8.iii.2000, white sand, Malaise trap (Sääksjärvi et al. leg.), APHI, G2/2, 1♀, <abbrev xmlns:xlink="http://www.w3.org/1999/xlink" content-type="institution" xlink:title="The Natural History Museum, University of San Marcos" id="ABBRID0EKPBI" xlink:type="simple">MUSM</abbrev>; idem, but <named-content xmlns:xlink="http://www.w3.org/1999/xlink" content-type="dwc:verbatimCoordinates" xlink:type="simple"><named-content content-type="geo-json" specific-use="{&#34;type&#34;:&#34;Point&#34;,&#34;coordinates&#34;:[-73.427500,-30.973333]}" id="NCID0ESPBI" xlink:type="simple">30°57'84"S, 73°25'39"W</named-content></named-content>, 5–11.xii.2011 (Gómez &amp; Sääksjärvi leg.), 1♀, <named-content xmlns:xlink="http://www.w3.org/1999/xlink" content-type="dwc:institutional_code" xlink:type="simple">ZMUT</named-content>; idem, but H2 (16), 21.xii.2000, 1♀, <named-content xmlns:xlink="http://www.w3.org/1999/xlink" content-type="dwc:institutional_code" xlink:type="simple">ZMUT</named-content>; idem, but J1, 1.xii.2000, 1♀, <named-content xmlns:xlink="http://www.w3.org/1999/xlink" content-type="dwc:institutional_code" xlink:type="simple">ZMUT</named-content>. Ecuador: Dept. Orellana, Onkonegare, <named-content xmlns:xlink="http://www.w3.org/1999/xlink" content-type="dwc:verbatimCoordinates" xlink:type="simple"><named-content content-type="geo-json" specific-use="{&#34;type&#34;:&#34;Point&#34;,&#34;coordinates&#34;:[-76.453000,-0.657139]}" id="NCID0EJQBI" xlink:type="simple">00°39'25,7"S, 76°27'10,8"W</named-content></named-content>, a.s.l.: 216 m., 08.ii.1996, Fogging (T.L. Erwin leg.), Lot #1473, 1♂, <named-content xmlns:xlink="http://www.w3.org/1999/xlink" content-type="dwc:institutional_code" xlink:type="simple">ZMUT</named-content>; idem, but 30.ix.1996, Lot #1677, 1♂, <named-content xmlns:xlink="http://www.w3.org/1999/xlink" content-type="dwc:institutional_code" xlink:type="simple">ZMUT</named-content>.</p></tp:treatment-sec><tp:treatment-sec sec-type="material" id="SECID0EYQBI"><title>Other material.</title><p>French Guiana, Saül, 27.xii or viii.2011 [sic], Malaise trap (without collector), 1♀, <named-content xmlns:xlink="http://www.w3.org/1999/xlink" content-type="dwc:institutional_code" xlink:type="simple">ZMUT</named-content>; idem, but 7.v.2012, 1♀, <named-content xmlns:xlink="http://www.w3.org/1999/xlink" content-type="dwc:institutional_code" xlink:type="simple">ZMUT</named-content>; idem, but 13.xii.2011, 1♀, <named-content xmlns:xlink="http://www.w3.org/1999/xlink" content-type="dwc:institutional_code" xlink:type="simple">ZMUT</named-content>.</p></tp:treatment-sec><tp:treatment-sec sec-type="comments" id="SECID0ENRBI"><title>Comments.</title><p><italic><tp:taxon-name><tp:taxon-name-part taxon-name-part-type="genus" reg="Hymenoepimecis">Hymenoepimecis</tp:taxon-name-part> <tp:taxon-name-part taxon-name-part-type="species" reg="dolichocarinata">dolichocarinata</tp:taxon-name-part></tp:taxon-name></italic> sp. nov. closely resembles <italic><tp:taxon-name><tp:taxon-name-part taxon-name-part-type="genus" reg="Hymenoepimecis">H.</tp:taxon-name-part> <tp:taxon-name-part taxon-name-part-type="species" reg="japi">japi</tp:taxon-name-part></tp:taxon-name></italic> Sobczak, Loffredo, Penteado-Dias &amp; Gonzaga, 2009, <italic><tp:taxon-name><tp:taxon-name-part taxon-name-part-type="genus" reg="Hymenoepimecis">H.</tp:taxon-name-part> <tp:taxon-name-part taxon-name-part-type="species" reg="sooretama">sooretama</tp:taxon-name-part></tp:taxon-name></italic> Sobczak, Loffredo, Penteado-Dias &amp; Gonzaga, 2009 and <italic><tp:taxon-name><tp:taxon-name-part taxon-name-part-type="genus" reg="Hymenoepimecis">H.</tp:taxon-name-part> <tp:taxon-name-part taxon-name-part-type="species" reg="manauara">manauara</tp:taxon-name-part></tp:taxon-name></italic> Pádua &amp; Oliveira mainly by having weak black lateral marks on posterior margins of tergites II–V and by having sternite I with a low, rounded swelling posteriorly, but it differs from them mainly by having epicnemial carina present (absent in all other mentioned species).</p></tp:treatment-sec><tp:treatment-sec><!--Section generated to contain objects referenced in tp:taxon-treatment.--><fig id="F1" position="float" orientation="portrait"><object-id xmlns:xlink="http://www.w3.org/1999/xlink" content-type="doi" xlink:type="simple">10.3897/zookeys.935.50492.figures1-15</object-id><object-id xmlns:xlink="http://www.w3.org/1999/xlink" content-type="arpha" xlink:type="simple">C519E759-A93B-5BFD-95A7-9687C7F4DB26</object-id><label>Figures 1–15.</label><caption><p>Heads of <italic><tp:taxon-name><tp:taxon-name-part taxon-name-part-type="genus" reg="Hymenoepimecis">Hymenoepimecis</tp:taxon-name-part></tp:taxon-name></italic> spp. (females), frontal view <bold>1</bold><italic><tp:taxon-name><tp:taxon-name-part taxon-name-part-type="genus" reg="Hymenoepimecis">H.</tp:taxon-name-part> <tp:taxon-name-part taxon-name-part-type="species" reg="andina">andina</tp:taxon-name-part></tp:taxon-name></italic> sp. nov. (holotype) <bold>2</bold><italic><tp:taxon-name><tp:taxon-name-part taxon-name-part-type="genus" reg="Hymenoepimecis">H.</tp:taxon-name-part> <tp:taxon-name-part taxon-name-part-type="species" reg="bicolor">bicolor</tp:taxon-name-part></tp:taxon-name></italic><bold>3</bold><italic><tp:taxon-name><tp:taxon-name-part taxon-name-part-type="genus" reg="Hymenoepimecis">H.</tp:taxon-name-part> <tp:taxon-name-part taxon-name-part-type="species" reg="castilloi">castilloi</tp:taxon-name-part></tp:taxon-name></italic> sp. nov. (holotype) <bold>4</bold><italic><tp:taxon-name><tp:taxon-name-part taxon-name-part-type="genus" reg="Hymenoepimecis">H.</tp:taxon-name-part> <tp:taxon-name-part taxon-name-part-type="species" reg="dolichocarinata">dolichocarinata</tp:taxon-name-part></tp:taxon-name></italic> sp. nov. (holotype) <bold>5</bold><italic><tp:taxon-name><tp:taxon-name-part taxon-name-part-type="genus" reg="Hymenoepimecis">H.</tp:taxon-name-part> <tp:taxon-name-part taxon-name-part-type="species" reg="duckensis">duckensis</tp:taxon-name-part></tp:taxon-name></italic><bold>6</bold><italic><tp:taxon-name><tp:taxon-name-part taxon-name-part-type="genus" reg="Hymenoepimecis">H.</tp:taxon-name-part> <tp:taxon-name-part taxon-name-part-type="species" reg="ecuatoriana">ecuatoriana</tp:taxon-name-part></tp:taxon-name></italic> sp. nov. (holotype) <bold>7</bold><italic><tp:taxon-name><tp:taxon-name-part taxon-name-part-type="genus" reg="Hymenoepimecis">H.</tp:taxon-name-part> <tp:taxon-name-part taxon-name-part-type="species" reg="kleini">kleini</tp:taxon-name-part></tp:taxon-name></italic><bold>8</bold><italic><tp:taxon-name><tp:taxon-name-part taxon-name-part-type="genus" reg="Hymenoepimecis">H.</tp:taxon-name-part> <tp:taxon-name-part taxon-name-part-type="species" reg="longilobus">longilobus</tp:taxon-name-part></tp:taxon-name></italic> sp. nov. (holotype) <bold>9</bold><italic><tp:taxon-name><tp:taxon-name-part taxon-name-part-type="genus" reg="Hymenoepimecis">H.</tp:taxon-name-part> <tp:taxon-name-part taxon-name-part-type="species" reg="manauara">manauara</tp:taxon-name-part></tp:taxon-name></italic><bold>10</bold><italic><tp:taxon-name><tp:taxon-name-part taxon-name-part-type="genus" reg="Hymenoepimecis">H.</tp:taxon-name-part> <tp:taxon-name-part taxon-name-part-type="species" reg="neotropica">neotropica</tp:taxon-name-part></tp:taxon-name></italic><bold>11</bold><italic><tp:taxon-name><tp:taxon-name-part taxon-name-part-type="genus" reg="Hymenoepimecis">H.</tp:taxon-name-part> <tp:taxon-name-part taxon-name-part-type="species" reg="pucallpina">pucallpina</tp:taxon-name-part></tp:taxon-name></italic> sp. nov. (holotype) <bold>12</bold><italic><tp:taxon-name><tp:taxon-name-part taxon-name-part-type="genus" reg="Hymenoepimecis">H.</tp:taxon-name-part> <tp:taxon-name-part taxon-name-part-type="species" reg="rafaelmartinezi">rafaelmartinezi</tp:taxon-name-part></tp:taxon-name></italic> sp. nov. (holotype) <bold>13</bold><italic><tp:taxon-name><tp:taxon-name-part taxon-name-part-type="genus" reg="Hymenoepimecis">H.</tp:taxon-name-part> <tp:taxon-name-part taxon-name-part-type="species" reg="ribeiroi">ribeiroi</tp:taxon-name-part></tp:taxon-name></italic><bold>14</bold><italic><tp:taxon-name><tp:taxon-name-part taxon-name-part-type="genus" reg="Hymenoepimecis">H.</tp:taxon-name-part> <tp:taxon-name-part taxon-name-part-type="species" reg="tedfordi">tedfordi</tp:taxon-name-part></tp:taxon-name></italic><bold>15</bold><italic><tp:taxon-name><tp:taxon-name-part taxon-name-part-type="genus" reg="Hymenoepimecis">H.</tp:taxon-name-part> <tp:taxon-name-part taxon-name-part-type="species" reg="uberensis">uberensis</tp:taxon-name-part></tp:taxon-name></italic>.</p></caption><graphic xmlns:xlink="http://www.w3.org/1999/xlink" xlink:href="zookeys-935-057-g001.jpg" position="float" orientation="portrait" xlink:type="simple" id="oo_412437.jpg"><uri content-type="original_file" xlink:type="simple">https://binary.pensoft.net/fig/412437</uri></graphic></fig><fig id="F2" position="float" orientation="portrait"><object-id xmlns:xlink="http://www.w3.org/1999/xlink" content-type="doi" xlink:type="simple">10.3897/zookeys.935.50492.figures16-30</object-id><object-id xmlns:xlink="http://www.w3.org/1999/xlink" content-type="arpha" xlink:type="simple">3FB33B33-E59D-5CDB-82A1-AAAAD623D36C</object-id><label>Figures 16–30.</label><caption><p>Heads of <italic><tp:taxon-name><tp:taxon-name-part taxon-name-part-type="genus" reg="Hymenoepimecis">Hymenoepimecis</tp:taxon-name-part></tp:taxon-name></italic> spp. (females), dorsal view <bold>16</bold><italic><tp:taxon-name><tp:taxon-name-part taxon-name-part-type="genus" reg="Hymenoepimecis">H.</tp:taxon-name-part> <tp:taxon-name-part taxon-name-part-type="species" reg="andina">andina</tp:taxon-name-part></tp:taxon-name></italic> sp. nov. (holotype) <bold>17</bold><italic><tp:taxon-name><tp:taxon-name-part taxon-name-part-type="genus" reg="Hymenoepimecis">H.</tp:taxon-name-part> <tp:taxon-name-part taxon-name-part-type="species" reg="bicolor">bicolor</tp:taxon-name-part></tp:taxon-name></italic><bold>18</bold><italic><tp:taxon-name><tp:taxon-name-part taxon-name-part-type="genus" reg="Hymenoepimecis">H.</tp:taxon-name-part> <tp:taxon-name-part taxon-name-part-type="species" reg="castilloi">castilloi</tp:taxon-name-part></tp:taxon-name></italic> sp. nov. (holotype) <bold>19</bold><italic><tp:taxon-name><tp:taxon-name-part taxon-name-part-type="genus" reg="Hymenoepimecis">H.</tp:taxon-name-part> <tp:taxon-name-part taxon-name-part-type="species" reg="dolichocarinata">dolichocarinata</tp:taxon-name-part></tp:taxon-name></italic> sp. nov. (holotype) <bold>20</bold><italic><tp:taxon-name><tp:taxon-name-part taxon-name-part-type="genus" reg="Hymenoepimecis">H.</tp:taxon-name-part> <tp:taxon-name-part taxon-name-part-type="species" reg="duckensis">duckensis</tp:taxon-name-part></tp:taxon-name></italic><bold>21</bold><italic><tp:taxon-name><tp:taxon-name-part taxon-name-part-type="genus" reg="Hymenoepimecis">H.</tp:taxon-name-part> <tp:taxon-name-part taxon-name-part-type="species" reg="ecuatoriana">ecuatoriana</tp:taxon-name-part></tp:taxon-name></italic> sp. nov. (holotype) <bold>22</bold><italic><tp:taxon-name><tp:taxon-name-part taxon-name-part-type="genus" reg="Hymenoepimecis">H.</tp:taxon-name-part> <tp:taxon-name-part taxon-name-part-type="species" reg="kleini">kleini</tp:taxon-name-part></tp:taxon-name></italic><bold>23</bold><italic><tp:taxon-name><tp:taxon-name-part taxon-name-part-type="genus" reg="Hymenoepimecis">H.</tp:taxon-name-part> <tp:taxon-name-part taxon-name-part-type="species" reg="longilobus">longilobus</tp:taxon-name-part></tp:taxon-name></italic> sp. nov. (holotype) <bold>24</bold><italic><tp:taxon-name><tp:taxon-name-part taxon-name-part-type="genus" reg="Hymenoepimecis">H.</tp:taxon-name-part> <tp:taxon-name-part taxon-name-part-type="species" reg="manauara">manauara</tp:taxon-name-part></tp:taxon-name></italic><bold>25</bold><italic><tp:taxon-name><tp:taxon-name-part taxon-name-part-type="genus" reg="Hymenoepimecis">H.</tp:taxon-name-part> <tp:taxon-name-part taxon-name-part-type="species" reg="neotropica">neotropica</tp:taxon-name-part></tp:taxon-name></italic><bold>26</bold><italic><tp:taxon-name><tp:taxon-name-part taxon-name-part-type="genus" reg="Hymenoepimecis">H.</tp:taxon-name-part> <tp:taxon-name-part taxon-name-part-type="species" reg="pucallpina">pucallpina</tp:taxon-name-part></tp:taxon-name></italic> sp. nov. (holotype) <bold>27</bold><italic><tp:taxon-name><tp:taxon-name-part taxon-name-part-type="genus" reg="Hymenoepimecis">H.</tp:taxon-name-part> <tp:taxon-name-part taxon-name-part-type="species" reg="rafaelmartinezi">rafaelmartinezi</tp:taxon-name-part></tp:taxon-name></italic> sp. nov. (holotype) <bold>28</bold><italic><tp:taxon-name><tp:taxon-name-part taxon-name-part-type="genus" reg="Hymenoepimecis">H.</tp:taxon-name-part> <tp:taxon-name-part taxon-name-part-type="species" reg="ribeiroi">ribeiroi</tp:taxon-name-part></tp:taxon-name></italic><bold>29</bold><italic><tp:taxon-name><tp:taxon-name-part taxon-name-part-type="genus" reg="Hymenoepimecis">H.</tp:taxon-name-part> <tp:taxon-name-part taxon-name-part-type="species" reg="tedfordi">tedfordi</tp:taxon-name-part></tp:taxon-name></italic><bold>30</bold><italic><tp:taxon-name><tp:taxon-name-part taxon-name-part-type="genus" reg="Hymenoepimecis">H.</tp:taxon-name-part> <tp:taxon-name-part taxon-name-part-type="species" reg="uberensis">uberensis</tp:taxon-name-part></tp:taxon-name></italic>.</p></caption><graphic xmlns:xlink="http://www.w3.org/1999/xlink" xlink:href="zookeys-935-057-g002.jpg" position="float" orientation="portrait" xlink:type="simple" id="oo_412438.jpg"><uri content-type="original_file" xlink:type="simple">https://binary.pensoft.net/fig/412438</uri></graphic></fig><fig id="F3" position="float" orientation="portrait"><object-id xmlns:xlink="http://www.w3.org/1999/xlink" content-type="doi" xlink:type="simple">10.3897/zookeys.935.50492.figures31-45</object-id><object-id xmlns:xlink="http://www.w3.org/1999/xlink" content-type="arpha" xlink:type="simple">EB25BA7B-BC0D-5B14-9AC1-3F20294B653C</object-id><label>Figures 31–45.</label><caption><p>Head and part of mesosoma of <italic><tp:taxon-name><tp:taxon-name-part taxon-name-part-type="genus" reg="Hymenoepimecis">Hymenoepimecis</tp:taxon-name-part></tp:taxon-name></italic> spp. (females), lateral view <bold>31</bold><italic><tp:taxon-name><tp:taxon-name-part taxon-name-part-type="genus" reg="Hymenoepimecis">H.</tp:taxon-name-part> <tp:taxon-name-part taxon-name-part-type="species" reg="andina">andina</tp:taxon-name-part></tp:taxon-name></italic> sp. nov. (holotype) <bold>32</bold><italic><tp:taxon-name><tp:taxon-name-part taxon-name-part-type="genus" reg="Hymenoepimecis">H.</tp:taxon-name-part> <tp:taxon-name-part taxon-name-part-type="species" reg="bicolor">bicolor</tp:taxon-name-part></tp:taxon-name></italic><bold>33</bold><italic><tp:taxon-name><tp:taxon-name-part taxon-name-part-type="genus" reg="Hymenoepimecis">H.</tp:taxon-name-part> <tp:taxon-name-part taxon-name-part-type="species" reg="castilloi">castilloi</tp:taxon-name-part></tp:taxon-name></italic> sp. nov. (holotype) <bold>34</bold><italic><tp:taxon-name><tp:taxon-name-part taxon-name-part-type="genus" reg="Hymenoepimecis">H.</tp:taxon-name-part> <tp:taxon-name-part taxon-name-part-type="species" reg="dolichocarinata">dolichocarinata</tp:taxon-name-part></tp:taxon-name></italic> sp. nov. (holotype), arrow shows the epicnemial carina <bold>35</bold><italic><tp:taxon-name><tp:taxon-name-part taxon-name-part-type="genus" reg="Hymenoepimecis">H.</tp:taxon-name-part> <tp:taxon-name-part taxon-name-part-type="species" reg="duckensis">duckensis</tp:taxon-name-part></tp:taxon-name></italic><bold>36</bold><italic><tp:taxon-name><tp:taxon-name-part taxon-name-part-type="genus" reg="Hymenoepimecis">H.</tp:taxon-name-part> <tp:taxon-name-part taxon-name-part-type="species" reg="ecuatoriana">ecuatoriana</tp:taxon-name-part></tp:taxon-name></italic> sp. nov. (holotype) <bold>37</bold><italic><tp:taxon-name><tp:taxon-name-part taxon-name-part-type="genus" reg="Hymenoepimecis">H.</tp:taxon-name-part> <tp:taxon-name-part taxon-name-part-type="species" reg="kleini">kleini</tp:taxon-name-part></tp:taxon-name></italic><bold>38</bold><italic><tp:taxon-name><tp:taxon-name-part taxon-name-part-type="genus" reg="Hymenoepimecis">H.</tp:taxon-name-part> <tp:taxon-name-part taxon-name-part-type="species" reg="longilobus">longilobus</tp:taxon-name-part></tp:taxon-name></italic> sp. nov. (holotype) <bold>39</bold><italic><tp:taxon-name><tp:taxon-name-part taxon-name-part-type="genus" reg="Hymenoepimecis">H.</tp:taxon-name-part> <tp:taxon-name-part taxon-name-part-type="species" reg="manauara">manauara</tp:taxon-name-part></tp:taxon-name></italic><bold>40</bold><italic><tp:taxon-name><tp:taxon-name-part taxon-name-part-type="genus" reg="Hymenoepimecis">H.</tp:taxon-name-part> <tp:taxon-name-part taxon-name-part-type="species" reg="neotropica">neotropica</tp:taxon-name-part></tp:taxon-name></italic><bold>41</bold><italic><tp:taxon-name><tp:taxon-name-part taxon-name-part-type="genus" reg="Hymenoepimecis">H.</tp:taxon-name-part> <tp:taxon-name-part taxon-name-part-type="species" reg="pucallpina">pucallpina</tp:taxon-name-part></tp:taxon-name></italic> sp. nov. (holotype) <bold>42</bold><italic><tp:taxon-name><tp:taxon-name-part taxon-name-part-type="genus" reg="Hymenoepimecis">H.</tp:taxon-name-part> <tp:taxon-name-part taxon-name-part-type="species" reg="rafaelmartinezi">rafaelmartinezi</tp:taxon-name-part></tp:taxon-name></italic> sp. nov. (holotype) <bold>43</bold><italic><tp:taxon-name><tp:taxon-name-part taxon-name-part-type="genus" reg="Hymenoepimecis">H.</tp:taxon-name-part> <tp:taxon-name-part taxon-name-part-type="species" reg="ribeiroi">ribeiroi</tp:taxon-name-part></tp:taxon-name></italic><bold>44</bold><italic><tp:taxon-name><tp:taxon-name-part taxon-name-part-type="genus" reg="Hymenoepimecis">H.</tp:taxon-name-part> <tp:taxon-name-part taxon-name-part-type="species" reg="tedfordi">tedfordi</tp:taxon-name-part></tp:taxon-name></italic>, arrow shows the epicnemial carina <bold>45</bold><italic><tp:taxon-name><tp:taxon-name-part taxon-name-part-type="genus" reg="Hymenoepimecis">H.</tp:taxon-name-part> <tp:taxon-name-part taxon-name-part-type="species" reg="uberensis">uberensis</tp:taxon-name-part></tp:taxon-name></italic>.</p></caption><graphic xmlns:xlink="http://www.w3.org/1999/xlink" xlink:href="zookeys-935-057-g003.jpg" position="float" orientation="portrait" xlink:type="simple" id="oo_412439.jpg"><uri content-type="original_file" xlink:type="simple">https://binary.pensoft.net/fig/412439</uri></graphic></fig><fig id="F4" position="float" orientation="portrait"><object-id xmlns:xlink="http://www.w3.org/1999/xlink" content-type="doi" xlink:type="simple">10.3897/zookeys.935.50492.figures46-60</object-id><object-id xmlns:xlink="http://www.w3.org/1999/xlink" content-type="arpha" xlink:type="simple">68AE7A65-BBAE-5574-A462-BA447938EEC8</object-id><label>Figures 46–60.</label><caption><p>Sternite I of <italic><tp:taxon-name><tp:taxon-name-part taxon-name-part-type="genus" reg="Hymenoepimecis">Hymenoepimecis</tp:taxon-name-part></tp:taxon-name></italic> spp. (females), lateral view <bold>46</bold><italic><tp:taxon-name><tp:taxon-name-part taxon-name-part-type="genus" reg="Hymenoepimecis">H.</tp:taxon-name-part> <tp:taxon-name-part taxon-name-part-type="species" reg="andina">andina</tp:taxon-name-part></tp:taxon-name></italic> sp. nov. (holotype) <bold>47</bold><italic><tp:taxon-name><tp:taxon-name-part taxon-name-part-type="genus" reg="Hymenoepimecis">H.</tp:taxon-name-part> <tp:taxon-name-part taxon-name-part-type="species" reg="bicolor">bicolor</tp:taxon-name-part></tp:taxon-name></italic><bold>48</bold><italic><tp:taxon-name><tp:taxon-name-part taxon-name-part-type="genus" reg="Hymenoepimecis">H.</tp:taxon-name-part> <tp:taxon-name-part taxon-name-part-type="species" reg="castilloi">castilloi</tp:taxon-name-part></tp:taxon-name></italic> sp. nov. (holotype) <bold>49</bold><italic><tp:taxon-name><tp:taxon-name-part taxon-name-part-type="genus" reg="Hymenoepimecis">H.</tp:taxon-name-part> <tp:taxon-name-part taxon-name-part-type="species" reg="dolichocarinata">dolichocarinata</tp:taxon-name-part></tp:taxon-name></italic> sp. nov. (holotype) <bold>50</bold><italic><tp:taxon-name><tp:taxon-name-part taxon-name-part-type="genus" reg="Hymenoepimecis">H.</tp:taxon-name-part> <tp:taxon-name-part taxon-name-part-type="species" reg="duckensis">duckensis</tp:taxon-name-part></tp:taxon-name></italic><bold>51</bold><italic><tp:taxon-name><tp:taxon-name-part taxon-name-part-type="genus" reg="Hymenoepimecis">H.</tp:taxon-name-part> <tp:taxon-name-part taxon-name-part-type="species" reg="ecuatoriana">ecuatoriana</tp:taxon-name-part></tp:taxon-name></italic> sp. nov. (holotype) <bold>52</bold><italic><tp:taxon-name><tp:taxon-name-part taxon-name-part-type="genus" reg="Hymenoepimecis">H.</tp:taxon-name-part> <tp:taxon-name-part taxon-name-part-type="species" reg="kleini">kleini</tp:taxon-name-part></tp:taxon-name></italic><bold>53</bold><italic><tp:taxon-name><tp:taxon-name-part taxon-name-part-type="genus" reg="Hymenoepimecis">H.</tp:taxon-name-part> <tp:taxon-name-part taxon-name-part-type="species" reg="longilobus">longilobus</tp:taxon-name-part></tp:taxon-name></italic> sp. nov. (holotype) <bold>54</bold><italic><tp:taxon-name><tp:taxon-name-part taxon-name-part-type="genus" reg="Hymenoepimecis">H.</tp:taxon-name-part> <tp:taxon-name-part taxon-name-part-type="species" reg="manauara">manauara</tp:taxon-name-part></tp:taxon-name></italic><bold>55</bold><italic><tp:taxon-name><tp:taxon-name-part taxon-name-part-type="genus" reg="Hymenoepimecis">H.</tp:taxon-name-part> <tp:taxon-name-part taxon-name-part-type="species" reg="neotropica">neotropica</tp:taxon-name-part></tp:taxon-name></italic><bold>56</bold><italic><tp:taxon-name><tp:taxon-name-part taxon-name-part-type="genus" reg="Hymenoepimecis">H.</tp:taxon-name-part> <tp:taxon-name-part taxon-name-part-type="species" reg="pucallpina">pucallpina</tp:taxon-name-part></tp:taxon-name></italic> sp. nov. (holotype) <bold>57</bold><italic><tp:taxon-name><tp:taxon-name-part taxon-name-part-type="genus" reg="Hymenoepimecis">H.</tp:taxon-name-part> <tp:taxon-name-part taxon-name-part-type="species" reg="rafaelmartinezi">rafaelmartinezi</tp:taxon-name-part></tp:taxon-name></italic> sp. nov. (holotype) <bold>58</bold><italic><tp:taxon-name><tp:taxon-name-part taxon-name-part-type="genus" reg="Hymenoepimecis">H.</tp:taxon-name-part> <tp:taxon-name-part taxon-name-part-type="species" reg="ribeiroi">ribeiroi</tp:taxon-name-part></tp:taxon-name></italic><bold>59</bold><italic><tp:taxon-name><tp:taxon-name-part taxon-name-part-type="genus" reg="Hymenoepimecis">H.</tp:taxon-name-part> <tp:taxon-name-part taxon-name-part-type="species" reg="tedfordi">tedfordi</tp:taxon-name-part></tp:taxon-name></italic><bold>60</bold><italic><tp:taxon-name><tp:taxon-name-part taxon-name-part-type="genus" reg="Hymenoepimecis">H.</tp:taxon-name-part> <tp:taxon-name-part taxon-name-part-type="species" reg="uberensis">uberensis</tp:taxon-name-part></tp:taxon-name></italic>.</p></caption><graphic xmlns:xlink="http://www.w3.org/1999/xlink" xlink:href="zookeys-935-057-g004.jpg" position="float" orientation="portrait" xlink:type="simple" id="oo_412440.jpg"><uri content-type="original_file" xlink:type="simple">https://binary.pensoft.net/fig/412440</uri></graphic></fig><fig id="F8" position="float" orientation="portrait"><object-id xmlns:xlink="http://www.w3.org/1999/xlink" content-type="doi" xlink:type="simple">10.3897/zookeys.935.50492.figures76-90</object-id><object-id xmlns:xlink="http://www.w3.org/1999/xlink" content-type="arpha" xlink:type="simple">7F11D01A-5BC4-576D-ABE1-74B6D4BFF932</object-id><label>Figures 76–90.</label><caption><p>Tarsal claws of <italic><tp:taxon-name><tp:taxon-name-part taxon-name-part-type="genus" reg="Hymenoepimecis">Hymenoepimecis</tp:taxon-name-part></tp:taxon-name></italic> spp. (females), lateral view <bold>76</bold><italic><tp:taxon-name><tp:taxon-name-part taxon-name-part-type="genus" reg="Hymenoepimecis">H.</tp:taxon-name-part> <tp:taxon-name-part taxon-name-part-type="species" reg="andina">andina</tp:taxon-name-part></tp:taxon-name></italic> sp. nov. (holotype) <bold>77</bold><italic><tp:taxon-name><tp:taxon-name-part taxon-name-part-type="genus" reg="Hymenoepimecis">H.</tp:taxon-name-part> <tp:taxon-name-part taxon-name-part-type="species" reg="bicolor">bicolor</tp:taxon-name-part></tp:taxon-name></italic><bold>78</bold><italic><tp:taxon-name><tp:taxon-name-part taxon-name-part-type="genus" reg="Hymenoepimecis">H.</tp:taxon-name-part> <tp:taxon-name-part taxon-name-part-type="species" reg="castilloi">castilloi</tp:taxon-name-part></tp:taxon-name></italic> sp. nov. (holotype) <bold>79</bold><italic><tp:taxon-name><tp:taxon-name-part taxon-name-part-type="genus" reg="Hymenoepimecis">H.</tp:taxon-name-part> <tp:taxon-name-part taxon-name-part-type="species" reg="dolichocarinata">dolichocarinata</tp:taxon-name-part></tp:taxon-name></italic> sp. nov. (holotype) <bold>80</bold><italic><tp:taxon-name><tp:taxon-name-part taxon-name-part-type="genus" reg="Hymenoepimecis">H.</tp:taxon-name-part> <tp:taxon-name-part taxon-name-part-type="species" reg="duckensis">duckensis</tp:taxon-name-part></tp:taxon-name></italic><bold>81</bold><italic><tp:taxon-name><tp:taxon-name-part taxon-name-part-type="genus" reg="Hymenoepimecis">H.</tp:taxon-name-part> <tp:taxon-name-part taxon-name-part-type="species" reg="ecuatoriana">ecuatoriana</tp:taxon-name-part></tp:taxon-name></italic> sp. nov. (holotype) <bold>82</bold><italic><tp:taxon-name><tp:taxon-name-part taxon-name-part-type="genus" reg="Hymenoepimecis">H.</tp:taxon-name-part> <tp:taxon-name-part taxon-name-part-type="species" reg="kleini">kleini</tp:taxon-name-part></tp:taxon-name></italic><bold>83</bold><italic><tp:taxon-name><tp:taxon-name-part taxon-name-part-type="genus" reg="Hymenoepimecis">H.</tp:taxon-name-part> <tp:taxon-name-part taxon-name-part-type="species" reg="longilobus">longilobus</tp:taxon-name-part></tp:taxon-name></italic> sp. nov. (holotype) <bold>84</bold><italic><tp:taxon-name><tp:taxon-name-part taxon-name-part-type="genus" reg="Hymenoepimecis">H.</tp:taxon-name-part> <tp:taxon-name-part taxon-name-part-type="species" reg="manauara">manauara</tp:taxon-name-part></tp:taxon-name></italic><bold>85</bold><italic><tp:taxon-name><tp:taxon-name-part taxon-name-part-type="genus" reg="Hymenoepimecis">H.</tp:taxon-name-part> <tp:taxon-name-part taxon-name-part-type="species" reg="neotropica">neotropica</tp:taxon-name-part></tp:taxon-name></italic><bold>86</bold><italic><tp:taxon-name><tp:taxon-name-part taxon-name-part-type="genus" reg="Hymenoepimecis">H.</tp:taxon-name-part> <tp:taxon-name-part taxon-name-part-type="species" reg="pucallpina">pucallpina</tp:taxon-name-part></tp:taxon-name></italic> sp. nov. (holotype) <bold>87</bold><italic><tp:taxon-name><tp:taxon-name-part taxon-name-part-type="genus" reg="Hymenoepimecis">H.</tp:taxon-name-part> <tp:taxon-name-part taxon-name-part-type="species" reg="rafaelmartinezi">rafaelmartinezi</tp:taxon-name-part></tp:taxon-name></italic> sp. nov. (holotype) <bold>88</bold><italic><tp:taxon-name><tp:taxon-name-part taxon-name-part-type="genus" reg="Hymenoepimecis">H.</tp:taxon-name-part> <tp:taxon-name-part taxon-name-part-type="species" reg="ribeiroi">ribeiroi</tp:taxon-name-part></tp:taxon-name></italic><bold>89</bold><italic><tp:taxon-name><tp:taxon-name-part taxon-name-part-type="genus" reg="Hymenoepimecis">H.</tp:taxon-name-part> <tp:taxon-name-part taxon-name-part-type="species" reg="tedfordi">tedfordi</tp:taxon-name-part></tp:taxon-name></italic><bold>90</bold><italic><tp:taxon-name><tp:taxon-name-part taxon-name-part-type="genus" reg="Hymenoepimecis">H.</tp:taxon-name-part> <tp:taxon-name-part taxon-name-part-type="species" reg="uberensis">uberensis</tp:taxon-name-part></tp:taxon-name></italic>.</p></caption><graphic xmlns:xlink="http://www.w3.org/1999/xlink" xlink:href="zookeys-935-057-g008.jpg" position="float" orientation="portrait" xlink:type="simple" id="oo_412444.jpg"><uri content-type="original_file" xlink:type="simple">https://binary.pensoft.net/fig/412444</uri></graphic></fig><fig id="F10" position="float" orientation="portrait"><object-id xmlns:xlink="http://www.w3.org/1999/xlink" content-type="doi" xlink:type="simple">10.3897/zookeys.935.50492.figures97-102</object-id><object-id xmlns:xlink="http://www.w3.org/1999/xlink" content-type="arpha" xlink:type="simple">74B44ED9-4687-52A3-8742-4FD06F1F30B6</object-id><label>Figures 97–102.</label><caption><p>Habitus of <italic><tp:taxon-name><tp:taxon-name-part taxon-name-part-type="genus" reg="Hymenoepimecis">Hymenoepimecis</tp:taxon-name-part></tp:taxon-name></italic> spp. (males), lateral view <bold>97</bold><italic><tp:taxon-name><tp:taxon-name-part taxon-name-part-type="genus" reg="Hymenoepimecis">H.</tp:taxon-name-part> <tp:taxon-name-part taxon-name-part-type="species" reg="andina">andina</tp:taxon-name-part></tp:taxon-name></italic> sp. nov. (paratype) <bold>98</bold><italic><tp:taxon-name><tp:taxon-name-part taxon-name-part-type="genus" reg="Hymenoepimecis">H.</tp:taxon-name-part> <tp:taxon-name-part taxon-name-part-type="species" reg="bicolor">bicolor</tp:taxon-name-part></tp:taxon-name></italic><bold>99</bold><italic><tp:taxon-name><tp:taxon-name-part taxon-name-part-type="genus" reg="Hymenoepimecis">H.</tp:taxon-name-part> <tp:taxon-name-part taxon-name-part-type="species" reg="dolichocarinata">dolichocarinata</tp:taxon-name-part></tp:taxon-name></italic> sp. nov. (paratype) <bold>100</bold><italic><tp:taxon-name><tp:taxon-name-part taxon-name-part-type="genus" reg="Hymenoepimecis">H.</tp:taxon-name-part> <tp:taxon-name-part taxon-name-part-type="species" reg="duckensis">duckensis</tp:taxon-name-part></tp:taxon-name></italic><bold>101</bold><italic><tp:taxon-name><tp:taxon-name-part taxon-name-part-type="genus" reg="Hymenoepimecis">H.</tp:taxon-name-part> <tp:taxon-name-part taxon-name-part-type="species" reg="kleini">kleini</tp:taxon-name-part></tp:taxon-name></italic><bold>102</bold><italic><tp:taxon-name><tp:taxon-name-part taxon-name-part-type="genus" reg="Hymenoepimecis">H.</tp:taxon-name-part> <tp:taxon-name-part taxon-name-part-type="species" reg="longilobus">longilobus</tp:taxon-name-part></tp:taxon-name></italic> sp. nov. (paratype).</p></caption><graphic xmlns:xlink="http://www.w3.org/1999/xlink" xlink:href="zookeys-935-057-g010.jpg" position="float" orientation="portrait" xlink:type="simple" id="oo_412446.jpg"><uri content-type="original_file" xlink:type="simple">https://binary.pensoft.net/fig/412446</uri></graphic></fig><fig id="F12" position="float" orientation="portrait"><object-id xmlns:xlink="http://www.w3.org/1999/xlink" content-type="doi" xlink:type="simple">10.3897/zookeys.935.50492.figures107-112</object-id><object-id xmlns:xlink="http://www.w3.org/1999/xlink" content-type="arpha" xlink:type="simple">A9538A1C-E737-55D3-993F-341CDE81EE14</object-id><label>Figures 107–112.</label><caption><p>Geographic distribution of the <italic><tp:taxon-name><tp:taxon-name-part taxon-name-part-type="genus" reg="Hymenoepimecis">Hymenoepimecis</tp:taxon-name-part></tp:taxon-name></italic> species in this study.</p></caption><graphic xmlns:xlink="http://www.w3.org/1999/xlink" xlink:href="zookeys-935-057-g012.jpg" position="float" orientation="portrait" xlink:type="simple" id="oo_412448.jpg"><uri content-type="original_file" xlink:type="simple">https://binary.pensoft.net/fig/412448</uri></graphic></fig></tp:treatment-sec></tp:taxon-treatment>
