# Supplementary material for: Seven new species of spider-attacking Hymenoepimecis Viereck (Hymenoptera, Ichneumonidae, Pimplinae) from Ecuador, French Guiana, and Peru, with an identification key to the world species
Source: Zookeys. 2020 May 21;935:57–92. doi: 10.3897/zookeys.935.50492 (PMC7256067; doi:10.3897/zookeys.935.50492)
Supplement: XML Treatment for Hymenoepimecis duckensis [file zookeys.935.50492-treatment6.xml]

<!DOCTYPE tp:taxon-treatment
  PUBLIC "-//TaxonX//DTD Taxonomic Treatment Publishing DTD v0 20100105//EN" "tax-treatment-NSO.dtd">
<tp:taxon-treatment xmlns:tp="http://www.plazi.org/taxpub"><tp:treatment-meta><kwd-group><label>Taxon classification</label><kwd><named-content xmlns:xlink="http://www.w3.org/1999/xlink" content-type="kingdom">Animalia</named-content></kwd><kwd><named-content xmlns:xlink="http://www.w3.org/1999/xlink" content-type="order">Hymenoptera</named-content></kwd><kwd><named-content xmlns:xlink="http://www.w3.org/1999/xlink" content-type="family">Ichneumonidae</named-content></kwd></kwd-group><mixed-citation publication-type="journal"><person-group><name><surname>de Pádua</surname><given-names>Diego Galvão</given-names></name><name><surname>Sääksjärvi</surname><given-names>Ilari Eerikki</given-names></name><name><surname>Monteiro</surname><given-names>Ricardo Ferreira</given-names></name><name><surname>de Oliveira</surname><given-names>Marcio Luiz</given-names></name></person-group><article-title>Seven new species of spider-attacking <italic><tp:taxon-name><tp:taxon-name-part taxon-name-part-type="genus" reg="Hymenoepimecis">Hymenoepimecis</tp:taxon-name-part></tp:taxon-name></italic> Viereck (<tp:taxon-name><tp:taxon-name-part taxon-name-part-type="order">Hymenoptera</tp:taxon-name-part></tp:taxon-name>, <tp:taxon-name><tp:taxon-name-part taxon-name-part-type="family">Ichneumonidae</tp:taxon-name-part></tp:taxon-name>, <tp:taxon-name><tp:taxon-name-part taxon-name-part-type="subfamily">Pimplinae</tp:taxon-name-part></tp:taxon-name>) from Ecuador, French Guiana, and Peru, with an identification key to the world species</article-title><source>Zookeys</source><day>21</day><month>5</month><year>2020</year><volume>935</volume><fpage>57</fpage><lpage>92</lpage><pub-id pub-id-type="doi">10.3897/zookeys.935.50492</pub-id></mixed-citation></tp:treatment-meta><tp:nomenclature><tp:taxon-name><object-id xmlns:xlink="http://www.w3.org/1999/xlink" content-type="arpha" xlink:type="simple">62A5CFC2-A0A8-57EC-AD1B-8090D03CE75A</object-id>
            <tp:taxon-name-part taxon-name-part-type="genus" reg="Hymenoepimecis">Hymenoepimecis</tp:taxon-name-part>
            <tp:taxon-name-part taxon-name-part-type="species" reg="duckensis">duckensis</tp:taxon-name-part>
          </tp:taxon-name><tp:taxon-authority>Pádua &amp; Onody, 2015</tp:taxon-authority><xref ref-type="fig" rid="F1">Figures 5</xref><xref ref-type="fig" rid="F2">, 20</xref><xref ref-type="fig" rid="F3">, 35</xref><xref ref-type="fig" rid="F4">, 50</xref><xref ref-type="fig" rid="F5">, 65</xref><xref ref-type="fig" rid="F8">, 80</xref><xref ref-type="fig" rid="F10">, 100</xref><tp:nomenclature-citation-list><tp:nomenclature-citation><tp:taxon-name>
                <tp:taxon-name-part taxon-name-part-type="genus" reg="Hymenoepimecis">Hymenoepimecis</tp:taxon-name-part> <tp:taxon-name-part taxon-name-part-type="species" reg="duckensis">duckensis</tp:taxon-name-part></tp:taxon-name><comment>Pádua &amp; Onody, 2015: 181.</comment></tp:nomenclature-citation></tp:nomenclature-citation-list></tp:nomenclature><tp:treatment-sec sec-type="diagnosis" id="SECID0EMVBI"><title>Diagnosis.</title><p>See <xref ref-type="bibr" rid="B12">Pádua et al. (2015)</xref>.</p></tp:treatment-sec><tp:treatment-sec sec-type="distribution" id="SECID0EWVBI"><title>Distribution.</title><p>Brazil, Ecuador**, French Guiana* and Peru* (Fig. <xref ref-type="fig" rid="F12">109</xref>).</p></tp:treatment-sec><tp:treatment-sec sec-type="notes" id="SECID0EAWBI"><title>Biological notes.</title><p>Host unknown.</p></tp:treatment-sec><tp:treatment-sec sec-type="material" id="SECID0EFWBI"><title>Material examined.</title><p>French Guiana: M. de Kaw, Patawa (PM), ii.2003 (O. Morvan leg.), 1♂ and 1♀, <named-content xmlns:xlink="http://www.w3.org/1999/xlink" content-type="dwc:institutional_code" xlink:type="simple">ZMUT</named-content>; idem, but 3.iii.2003, 1♂ and 1♀, <named-content xmlns:xlink="http://www.w3.org/1999/xlink" content-type="dwc:institutional_code" xlink:type="simple">ZMUT</named-content>. Ecuador: Dept. Orellana, Onkonegare, <named-content xmlns:xlink="http://www.w3.org/1999/xlink" content-type="dwc:verbatimCoordinates" xlink:type="simple"><named-content content-type="geo-json" specific-use="{&#34;type&#34;:&#34;Point&#34;,&#34;coordinates&#34;:[-76.453000,-0.657139]}" id="NCID0EYWBI" xlink:type="simple">00°39'25,7"S, 76°27'10,8"W</named-content></named-content>, a.s.l.: 216 m., 4.x.1996, Fogging, Lot #1758 (T.L. Erwin leg.), 1♂, <named-content xmlns:xlink="http://www.w3.org/1999/xlink" content-type="dwc:institutional_code" xlink:type="simple">ZMUT</named-content>; idem, but 6.x.1995, Lot #1217, 1♂, <named-content xmlns:xlink="http://www.w3.org/1999/xlink" content-type="dwc:institutional_code" xlink:type="simple">ZMUT</named-content>; idem, but Tiputini, <named-content xmlns:xlink="http://www.w3.org/1999/xlink" content-type="dwc:verbatimCoordinates" xlink:type="simple"><named-content content-type="geo-json" specific-use="{&#34;type&#34;:&#34;Point&#34;,&#34;coordinates&#34;:[-76.144167,-0.631944]}" id="NCID0EKXBI" xlink:type="simple">00°37'55"S, 76°08'39"W</named-content></named-content>, a.s.l.: 220–250 m., 28.x.1998, Lot #1955, 1♀, <named-content xmlns:xlink="http://www.w3.org/1999/xlink" content-type="dwc:institutional_code" xlink:type="simple">ZMUT</named-content>; idem, but <named-content xmlns:xlink="http://www.w3.org/1999/xlink" content-type="dwc:verbatimCoordinates" xlink:type="simple"><named-content content-type="geo-json" specific-use="{&#34;type&#34;:&#34;Point&#34;,&#34;coordinates&#34;:[-76.453000,-0.657139]}" id="NCID0EXXBI" xlink:type="simple">00°39'25,7"S, 76°27'10,8"W</named-content></named-content>, 216.3 m., 5.ii.1996, Lot #1422, 1♂, <named-content xmlns:xlink="http://www.w3.org/1999/xlink" content-type="dwc:institutional_code" xlink:type="simple">ZMUT</named-content>; Napo province, Yasuni National Park, PUCE, <named-content xmlns:xlink="http://www.w3.org/1999/xlink" content-type="dwc:verbatimCoordinates" xlink:type="simple"><named-content content-type="geo-json" specific-use="{&#34;type&#34;:&#34;Point&#34;,&#34;coordinates&#34;:[-76.600000,-0.633333]}" id="NCID0EEYBI" xlink:type="simple">00°38'S, 76°36'W</named-content></named-content>, 20.xi.1998, Malaise trap (T. Pape &amp; B. Viklund leg.), 1♂, <named-content xmlns:xlink="http://www.w3.org/1999/xlink" content-type="dwc:institutional_code" xlink:type="simple">ZMUT</named-content>. Peru: Loreto, Alto Nanay, Albarenga north, 195 m., 18M 0530961E/9646100N, 20.xi.2008 (C. Castillo leg.), 1♂, <named-content xmlns:xlink="http://www.w3.org/1999/xlink" content-type="dwc:institutional_code" xlink:type="simple">ZMUT</named-content>; idem, but Qda. Pucacuro, Bosque de terraza media, 18M 0501611E/9726184N, 173 m., 24.x.2008, Malaise trap (M. Vilchez leg.), 1♀, <named-content xmlns:xlink="http://www.w3.org/1999/xlink" content-type="dwc:institutional_code" xlink:type="simple">ZMUT</named-content>; idem, but Iquitos area Allpahuayo, 29.vi–16.vii.2000, Malaise trap, white sand (I.E. Sääksjärvi &amp; et al.), APHI, E1/9, 1♀, <named-content xmlns:xlink="http://www.w3.org/1999/xlink" content-type="dwc:institutional_code" xlink:type="simple">ZMUT</named-content>; idem, but <named-content xmlns:xlink="http://www.w3.org/1999/xlink" content-type="dwc:verbatimCoordinates" xlink:type="simple"><named-content content-type="geo-json" specific-use="{&#34;type&#34;:&#34;Point&#34;,&#34;coordinates&#34;:[-73.425833,-30.963611]}" id="NCID0EAZBI" xlink:type="simple">30°57'49"S, 73°24'93"W</named-content></named-content>, 3–9.x.2011 (Gómez &amp; Sääksjärvi leg.), 1♀, <named-content xmlns:xlink="http://www.w3.org/1999/xlink" content-type="dwc:institutional_code" xlink:type="simple">ZMUT</named-content>; idem, but clay (I.E. Sääksjärvi et al. leg.), 22.v–11.vi.2000, J1 (7), 1♀, <named-content xmlns:xlink="http://www.w3.org/1999/xlink" content-type="dwc:institutional_code" xlink:type="simple">ZMUT</named-content>.</p><fig id="F7" position="float" orientation="portrait"><object-id xmlns:xlink="http://www.w3.org/1999/xlink" content-type="doi" xlink:type="simple">10.3897/zookeys.935.50492.figures72-75</object-id><object-id xmlns:xlink="http://www.w3.org/1999/xlink" content-type="arpha" xlink:type="simple">4DA0C28D-520E-5068-9A14-966640F68836</object-id><label>Figures 72–75.</label><caption><p>Habitus of <italic><tp:taxon-name><tp:taxon-name-part taxon-name-part-type="genus" reg="Hymenoepimecis">Hymenoepimecis</tp:taxon-name-part></tp:taxon-name></italic> spp. (females), lateral view <bold>72</bold><italic><tp:taxon-name><tp:taxon-name-part taxon-name-part-type="genus" reg="Hymenoepimecis">H.</tp:taxon-name-part> <tp:taxon-name-part taxon-name-part-type="species" reg="rafaelmartinezi">rafaelmartinezi</tp:taxon-name-part></tp:taxon-name></italic> sp. nov. (holotype) <bold>73</bold><italic><tp:taxon-name><tp:taxon-name-part taxon-name-part-type="genus" reg="Hymenoepimecis">H.</tp:taxon-name-part> <tp:taxon-name-part taxon-name-part-type="species" reg="ribeiroi">ribeiroi</tp:taxon-name-part></tp:taxon-name></italic><bold>74</bold><italic><tp:taxon-name><tp:taxon-name-part taxon-name-part-type="genus" reg="Hymenoepimecis">H.</tp:taxon-name-part> <tp:taxon-name-part taxon-name-part-type="species" reg="tedfordi">tedfordi</tp:taxon-name-part></tp:taxon-name></italic><bold>75</bold><italic><tp:taxon-name><tp:taxon-name-part taxon-name-part-type="genus" reg="Hymenoepimecis">H.</tp:taxon-name-part> <tp:taxon-name-part taxon-name-part-type="species" reg="uberensis">uberensis</tp:taxon-name-part></tp:taxon-name></italic>.</p></caption><graphic xmlns:xlink="http://www.w3.org/1999/xlink" xlink:href="zookeys-935-057-g007.jpg" position="float" orientation="portrait" xlink:type="simple" id="oo_412443.jpg"><uri content-type="original_file" xlink:type="simple">https://binary.pensoft.net/fig/412443</uri></graphic></fig></tp:treatment-sec><tp:treatment-sec><!--Section generated to contain objects referenced in tp:taxon-treatment.--><fig id="F1" position="float" orientation="portrait"><object-id xmlns:xlink="http://www.w3.org/1999/xlink" content-type="doi" xlink:type="simple">10.3897/zookeys.935.50492.figures1-15</object-id><object-id xmlns:xlink="http://www.w3.org/1999/xlink" content-type="arpha" xlink:type="simple">C519E759-A93B-5BFD-95A7-9687C7F4DB26</object-id><label>Figures 1–15.</label><caption><p>Heads of <italic><tp:taxon-name><tp:taxon-name-part taxon-name-part-type="genus" reg="Hymenoepimecis">Hymenoepimecis</tp:taxon-name-part></tp:taxon-name></italic> spp. (females), frontal view <bold>1</bold><italic><tp:taxon-name><tp:taxon-name-part taxon-name-part-type="genus" reg="Hymenoepimecis">H.</tp:taxon-name-part> <tp:taxon-name-part taxon-name-part-type="species" reg="andina">andina</tp:taxon-name-part></tp:taxon-name></italic> sp. nov. (holotype) <bold>2</bold><italic><tp:taxon-name><tp:taxon-name-part taxon-name-part-type="genus" reg="Hymenoepimecis">H.</tp:taxon-name-part> <tp:taxon-name-part taxon-name-part-type="species" reg="bicolor">bicolor</tp:taxon-name-part></tp:taxon-name></italic><bold>3</bold><italic><tp:taxon-name><tp:taxon-name-part taxon-name-part-type="genus" reg="Hymenoepimecis">H.</tp:taxon-name-part> <tp:taxon-name-part taxon-name-part-type="species" reg="castilloi">castilloi</tp:taxon-name-part></tp:taxon-name></italic> sp. nov. (holotype) <bold>4</bold><italic><tp:taxon-name><tp:taxon-name-part taxon-name-part-type="genus" reg="Hymenoepimecis">H.</tp:taxon-name-part> <tp:taxon-name-part taxon-name-part-type="species" reg="dolichocarinata">dolichocarinata</tp:taxon-name-part></tp:taxon-name></italic> sp. nov. (holotype) <bold>5</bold><italic><tp:taxon-name><tp:taxon-name-part taxon-name-part-type="genus" reg="Hymenoepimecis">H.</tp:taxon-name-part> <tp:taxon-name-part taxon-name-part-type="species" reg="duckensis">duckensis</tp:taxon-name-part></tp:taxon-name></italic><bold>6</bold><italic><tp:taxon-name><tp:taxon-name-part taxon-name-part-type="genus" reg="Hymenoepimecis">H.</tp:taxon-name-part> <tp:taxon-name-part taxon-name-part-type="species" reg="ecuatoriana">ecuatoriana</tp:taxon-name-part></tp:taxon-name></italic> sp. nov. (holotype) <bold>7</bold><italic><tp:taxon-name><tp:taxon-name-part taxon-name-part-type="genus" reg="Hymenoepimecis">H.</tp:taxon-name-part> <tp:taxon-name-part taxon-name-part-type="species" reg="kleini">kleini</tp:taxon-name-part></tp:taxon-name></italic><bold>8</bold><italic><tp:taxon-name><tp:taxon-name-part taxon-name-part-type="genus" reg="Hymenoepimecis">H.</tp:taxon-name-part> <tp:taxon-name-part taxon-name-part-type="species" reg="longilobus">longilobus</tp:taxon-name-part></tp:taxon-name></italic> sp. nov. (holotype) <bold>9</bold><italic><tp:taxon-name><tp:taxon-name-part taxon-name-part-type="genus" reg="Hymenoepimecis">H.</tp:taxon-name-part> <tp:taxon-name-part taxon-name-part-type="species" reg="manauara">manauara</tp:taxon-name-part></tp:taxon-name></italic><bold>10</bold><italic><tp:taxon-name><tp:taxon-name-part taxon-name-part-type="genus" reg="Hymenoepimecis">H.</tp:taxon-name-part> <tp:taxon-name-part taxon-name-part-type="species" reg="neotropica">neotropica</tp:taxon-name-part></tp:taxon-name></italic><bold>11</bold><italic><tp:taxon-name><tp:taxon-name-part taxon-name-part-type="genus" reg="Hymenoepimecis">H.</tp:taxon-name-part> <tp:taxon-name-part taxon-name-part-type="species" reg="pucallpina">pucallpina</tp:taxon-name-part></tp:taxon-name></italic> sp. nov. (holotype) <bold>12</bold><italic><tp:taxon-name><tp:taxon-name-part taxon-name-part-type="genus" reg="Hymenoepimecis">H.</tp:taxon-name-part> <tp:taxon-name-part taxon-name-part-type="species" reg="rafaelmartinezi">rafaelmartinezi</tp:taxon-name-part></tp:taxon-name></italic> sp. nov. (holotype) <bold>13</bold><italic><tp:taxon-name><tp:taxon-name-part taxon-name-part-type="genus" reg="Hymenoepimecis">H.</tp:taxon-name-part> <tp:taxon-name-part taxon-name-part-type="species" reg="ribeiroi">ribeiroi</tp:taxon-name-part></tp:taxon-name></italic><bold>14</bold><italic><tp:taxon-name><tp:taxon-name-part taxon-name-part-type="genus" reg="Hymenoepimecis">H.</tp:taxon-name-part> <tp:taxon-name-part taxon-name-part-type="species" reg="tedfordi">tedfordi</tp:taxon-name-part></tp:taxon-name></italic><bold>15</bold><italic><tp:taxon-name><tp:taxon-name-part taxon-name-part-type="genus" reg="Hymenoepimecis">H.</tp:taxon-name-part> <tp:taxon-name-part taxon-name-part-type="species" reg="uberensis">uberensis</tp:taxon-name-part></tp:taxon-name></italic>.</p></caption><graphic xmlns:xlink="http://www.w3.org/1999/xlink" xlink:href="zookeys-935-057-g001.jpg" position="float" orientation="portrait" xlink:type="simple" id="oo_412437.jpg"><uri content-type="original_file" xlink:type="simple">https://binary.pensoft.net/fig/412437</uri></graphic></fig><fig id="F2" position="float" orientation="portrait"><object-id xmlns:xlink="http://www.w3.org/1999/xlink" content-type="doi" xlink:type="simple">10.3897/zookeys.935.50492.figures16-30</object-id><object-id xmlns:xlink="http://www.w3.org/1999/xlink" content-type="arpha" xlink:type="simple">3FB33B33-E59D-5CDB-82A1-AAAAD623D36C</object-id><label>Figures 16–30.</label><caption><p>Heads of <italic><tp:taxon-name><tp:taxon-name-part taxon-name-part-type="genus" reg="Hymenoepimecis">Hymenoepimecis</tp:taxon-name-part></tp:taxon-name></italic> spp. (females), dorsal view <bold>16</bold><italic><tp:taxon-name><tp:taxon-name-part taxon-name-part-type="genus" reg="Hymenoepimecis">H.</tp:taxon-name-part> <tp:taxon-name-part taxon-name-part-type="species" reg="andina">andina</tp:taxon-name-part></tp:taxon-name></italic> sp. nov. (holotype) <bold>17</bold><italic><tp:taxon-name><tp:taxon-name-part taxon-name-part-type="genus" reg="Hymenoepimecis">H.</tp:taxon-name-part> <tp:taxon-name-part taxon-name-part-type="species" reg="bicolor">bicolor</tp:taxon-name-part></tp:taxon-name></italic><bold>18</bold><italic><tp:taxon-name><tp:taxon-name-part taxon-name-part-type="genus" reg="Hymenoepimecis">H.</tp:taxon-name-part> <tp:taxon-name-part taxon-name-part-type="species" reg="castilloi">castilloi</tp:taxon-name-part></tp:taxon-name></italic> sp. nov. (holotype) <bold>19</bold><italic><tp:taxon-name><tp:taxon-name-part taxon-name-part-type="genus" reg="Hymenoepimecis">H.</tp:taxon-name-part> <tp:taxon-name-part taxon-name-part-type="species" reg="dolichocarinata">dolichocarinata</tp:taxon-name-part></tp:taxon-name></italic> sp. nov. (holotype) <bold>20</bold><italic><tp:taxon-name><tp:taxon-name-part taxon-name-part-type="genus" reg="Hymenoepimecis">H.</tp:taxon-name-part> <tp:taxon-name-part taxon-name-part-type="species" reg="duckensis">duckensis</tp:taxon-name-part></tp:taxon-name></italic><bold>21</bold><italic><tp:taxon-name><tp:taxon-name-part taxon-name-part-type="genus" reg="Hymenoepimecis">H.</tp:taxon-name-part> <tp:taxon-name-part taxon-name-part-type="species" reg="ecuatoriana">ecuatoriana</tp:taxon-name-part></tp:taxon-name></italic> sp. nov. (holotype) <bold>22</bold><italic><tp:taxon-name><tp:taxon-name-part taxon-name-part-type="genus" reg="Hymenoepimecis">H.</tp:taxon-name-part> <tp:taxon-name-part taxon-name-part-type="species" reg="kleini">kleini</tp:taxon-name-part></tp:taxon-name></italic><bold>23</bold><italic><tp:taxon-name><tp:taxon-name-part taxon-name-part-type="genus" reg="Hymenoepimecis">H.</tp:taxon-name-part> <tp:taxon-name-part taxon-name-part-type="species" reg="longilobus">longilobus</tp:taxon-name-part></tp:taxon-name></italic> sp. nov. (holotype) <bold>24</bold><italic><tp:taxon-name><tp:taxon-name-part taxon-name-part-type="genus" reg="Hymenoepimecis">H.</tp:taxon-name-part> <tp:taxon-name-part taxon-name-part-type="species" reg="manauara">manauara</tp:taxon-name-part></tp:taxon-name></italic><bold>25</bold><italic><tp:taxon-name><tp:taxon-name-part taxon-name-part-type="genus" reg="Hymenoepimecis">H.</tp:taxon-name-part> <tp:taxon-name-part taxon-name-part-type="species" reg="neotropica">neotropica</tp:taxon-name-part></tp:taxon-name></italic><bold>26</bold><italic><tp:taxon-name><tp:taxon-name-part taxon-name-part-type="genus" reg="Hymenoepimecis">H.</tp:taxon-name-part> <tp:taxon-name-part taxon-name-part-type="species" reg="pucallpina">pucallpina</tp:taxon-name-part></tp:taxon-name></italic> sp. nov. (holotype) <bold>27</bold><italic><tp:taxon-name><tp:taxon-name-part taxon-name-part-type="genus" reg="Hymenoepimecis">H.</tp:taxon-name-part> <tp:taxon-name-part taxon-name-part-type="species" reg="rafaelmartinezi">rafaelmartinezi</tp:taxon-name-part></tp:taxon-name></italic> sp. nov. (holotype) <bold>28</bold><italic><tp:taxon-name><tp:taxon-name-part taxon-name-part-type="genus" reg="Hymenoepimecis">H.</tp:taxon-name-part> <tp:taxon-name-part taxon-name-part-type="species" reg="ribeiroi">ribeiroi</tp:taxon-name-part></tp:taxon-name></italic><bold>29</bold><italic><tp:taxon-name><tp:taxon-name-part taxon-name-part-type="genus" reg="Hymenoepimecis">H.</tp:taxon-name-part> <tp:taxon-name-part taxon-name-part-type="species" reg="tedfordi">tedfordi</tp:taxon-name-part></tp:taxon-name></italic><bold>30</bold><italic><tp:taxon-name><tp:taxon-name-part taxon-name-part-type="genus" reg="Hymenoepimecis">H.</tp:taxon-name-part> <tp:taxon-name-part taxon-name-part-type="species" reg="uberensis">uberensis</tp:taxon-name-part></tp:taxon-name></italic>.</p></caption><graphic xmlns:xlink="http://www.w3.org/1999/xlink" xlink:href="zookeys-935-057-g002.jpg" position="float" orientation="portrait" xlink:type="simple" id="oo_412438.jpg"><uri content-type="original_file" xlink:type="simple">https://binary.pensoft.net/fig/412438</uri></graphic></fig><fig id="F3" position="float" orientation="portrait"><object-id xmlns:xlink="http://www.w3.org/1999/xlink" content-type="doi" xlink:type="simple">10.3897/zookeys.935.50492.figures31-45</object-id><object-id xmlns:xlink="http://www.w3.org/1999/xlink" content-type="arpha" xlink:type="simple">EB25BA7B-BC0D-5B14-9AC1-3F20294B653C</object-id><label>Figures 31–45.</label><caption><p>Head and part of mesosoma of <italic><tp:taxon-name><tp:taxon-name-part taxon-name-part-type="genus" reg="Hymenoepimecis">Hymenoepimecis</tp:taxon-name-part></tp:taxon-name></italic> spp. (females), lateral view <bold>31</bold><italic><tp:taxon-name><tp:taxon-name-part taxon-name-part-type="genus" reg="Hymenoepimecis">H.</tp:taxon-name-part> <tp:taxon-name-part taxon-name-part-type="species" reg="andina">andina</tp:taxon-name-part></tp:taxon-name></italic> sp. nov. (holotype) <bold>32</bold><italic><tp:taxon-name><tp:taxon-name-part taxon-name-part-type="genus" reg="Hymenoepimecis">H.</tp:taxon-name-part> <tp:taxon-name-part taxon-name-part-type="species" reg="bicolor">bicolor</tp:taxon-name-part></tp:taxon-name></italic><bold>33</bold><italic><tp:taxon-name><tp:taxon-name-part taxon-name-part-type="genus" reg="Hymenoepimecis">H.</tp:taxon-name-part> <tp:taxon-name-part taxon-name-part-type="species" reg="castilloi">castilloi</tp:taxon-name-part></tp:taxon-name></italic> sp. nov. (holotype) <bold>34</bold><italic><tp:taxon-name><tp:taxon-name-part taxon-name-part-type="genus" reg="Hymenoepimecis">H.</tp:taxon-name-part> <tp:taxon-name-part taxon-name-part-type="species" reg="dolichocarinata">dolichocarinata</tp:taxon-name-part></tp:taxon-name></italic> sp. nov. (holotype), arrow shows the epicnemial carina <bold>35</bold><italic><tp:taxon-name><tp:taxon-name-part taxon-name-part-type="genus" reg="Hymenoepimecis">H.</tp:taxon-name-part> <tp:taxon-name-part taxon-name-part-type="species" reg="duckensis">duckensis</tp:taxon-name-part></tp:taxon-name></italic><bold>36</bold><italic><tp:taxon-name><tp:taxon-name-part taxon-name-part-type="genus" reg="Hymenoepimecis">H.</tp:taxon-name-part> <tp:taxon-name-part taxon-name-part-type="species" reg="ecuatoriana">ecuatoriana</tp:taxon-name-part></tp:taxon-name></italic> sp. nov. (holotype) <bold>37</bold><italic><tp:taxon-name><tp:taxon-name-part taxon-name-part-type="genus" reg="Hymenoepimecis">H.</tp:taxon-name-part> <tp:taxon-name-part taxon-name-part-type="species" reg="kleini">kleini</tp:taxon-name-part></tp:taxon-name></italic><bold>38</bold><italic><tp:taxon-name><tp:taxon-name-part taxon-name-part-type="genus" reg="Hymenoepimecis">H.</tp:taxon-name-part> <tp:taxon-name-part taxon-name-part-type="species" reg="longilobus">longilobus</tp:taxon-name-part></tp:taxon-name></italic> sp. nov. (holotype) <bold>39</bold><italic><tp:taxon-name><tp:taxon-name-part taxon-name-part-type="genus" reg="Hymenoepimecis">H.</tp:taxon-name-part> <tp:taxon-name-part taxon-name-part-type="species" reg="manauara">manauara</tp:taxon-name-part></tp:taxon-name></italic><bold>40</bold><italic><tp:taxon-name><tp:taxon-name-part taxon-name-part-type="genus" reg="Hymenoepimecis">H.</tp:taxon-name-part> <tp:taxon-name-part taxon-name-part-type="species" reg="neotropica">neotropica</tp:taxon-name-part></tp:taxon-name></italic><bold>41</bold><italic><tp:taxon-name><tp:taxon-name-part taxon-name-part-type="genus" reg="Hymenoepimecis">H.</tp:taxon-name-part> <tp:taxon-name-part taxon-name-part-type="species" reg="pucallpina">pucallpina</tp:taxon-name-part></tp:taxon-name></italic> sp. nov. (holotype) <bold>42</bold><italic><tp:taxon-name><tp:taxon-name-part taxon-name-part-type="genus" reg="Hymenoepimecis">H.</tp:taxon-name-part> <tp:taxon-name-part taxon-name-part-type="species" reg="rafaelmartinezi">rafaelmartinezi</tp:taxon-name-part></tp:taxon-name></italic> sp. nov. (holotype) <bold>43</bold><italic><tp:taxon-name><tp:taxon-name-part taxon-name-part-type="genus" reg="Hymenoepimecis">H.</tp:taxon-name-part> <tp:taxon-name-part taxon-name-part-type="species" reg="ribeiroi">ribeiroi</tp:taxon-name-part></tp:taxon-name></italic><bold>44</bold><italic><tp:taxon-name><tp:taxon-name-part taxon-name-part-type="genus" reg="Hymenoepimecis">H.</tp:taxon-name-part> <tp:taxon-name-part taxon-name-part-type="species" reg="tedfordi">tedfordi</tp:taxon-name-part></tp:taxon-name></italic>, arrow shows the epicnemial carina <bold>45</bold><italic><tp:taxon-name><tp:taxon-name-part taxon-name-part-type="genus" reg="Hymenoepimecis">H.</tp:taxon-name-part> <tp:taxon-name-part taxon-name-part-type="species" reg="uberensis">uberensis</tp:taxon-name-part></tp:taxon-name></italic>.</p></caption><graphic xmlns:xlink="http://www.w3.org/1999/xlink" xlink:href="zookeys-935-057-g003.jpg" position="float" orientation="portrait" xlink:type="simple" id="oo_412439.jpg"><uri content-type="original_file" xlink:type="simple">https://binary.pensoft.net/fig/412439</uri></graphic></fig><fig id="F4" position="float" orientation="portrait"><object-id xmlns:xlink="http://www.w3.org/1999/xlink" content-type="doi" xlink:type="simple">10.3897/zookeys.935.50492.figures46-60</object-id><object-id xmlns:xlink="http://www.w3.org/1999/xlink" content-type="arpha" xlink:type="simple">68AE7A65-BBAE-5574-A462-BA447938EEC8</object-id><label>Figures 46–60.</label><caption><p>Sternite I of <italic><tp:taxon-name><tp:taxon-name-part taxon-name-part-type="genus" reg="Hymenoepimecis">Hymenoepimecis</tp:taxon-name-part></tp:taxon-name></italic> spp. (females), lateral view <bold>46</bold><italic><tp:taxon-name><tp:taxon-name-part taxon-name-part-type="genus" reg="Hymenoepimecis">H.</tp:taxon-name-part> <tp:taxon-name-part taxon-name-part-type="species" reg="andina">andina</tp:taxon-name-part></tp:taxon-name></italic> sp. nov. (holotype) <bold>47</bold><italic><tp:taxon-name><tp:taxon-name-part taxon-name-part-type="genus" reg="Hymenoepimecis">H.</tp:taxon-name-part> <tp:taxon-name-part taxon-name-part-type="species" reg="bicolor">bicolor</tp:taxon-name-part></tp:taxon-name></italic><bold>48</bold><italic><tp:taxon-name><tp:taxon-name-part taxon-name-part-type="genus" reg="Hymenoepimecis">H.</tp:taxon-name-part> <tp:taxon-name-part taxon-name-part-type="species" reg="castilloi">castilloi</tp:taxon-name-part></tp:taxon-name></italic> sp. nov. (holotype) <bold>49</bold><italic><tp:taxon-name><tp:taxon-name-part taxon-name-part-type="genus" reg="Hymenoepimecis">H.</tp:taxon-name-part> <tp:taxon-name-part taxon-name-part-type="species" reg="dolichocarinata">dolichocarinata</tp:taxon-name-part></tp:taxon-name></italic> sp. nov. (holotype) <bold>50</bold><italic><tp:taxon-name><tp:taxon-name-part taxon-name-part-type="genus" reg="Hymenoepimecis">H.</tp:taxon-name-part> <tp:taxon-name-part taxon-name-part-type="species" reg="duckensis">duckensis</tp:taxon-name-part></tp:taxon-name></italic><bold>51</bold><italic><tp:taxon-name><tp:taxon-name-part taxon-name-part-type="genus" reg="Hymenoepimecis">H.</tp:taxon-name-part> <tp:taxon-name-part taxon-name-part-type="species" reg="ecuatoriana">ecuatoriana</tp:taxon-name-part></tp:taxon-name></italic> sp. nov. (holotype) <bold>52</bold><italic><tp:taxon-name><tp:taxon-name-part taxon-name-part-type="genus" reg="Hymenoepimecis">H.</tp:taxon-name-part> <tp:taxon-name-part taxon-name-part-type="species" reg="kleini">kleini</tp:taxon-name-part></tp:taxon-name></italic><bold>53</bold><italic><tp:taxon-name><tp:taxon-name-part taxon-name-part-type="genus" reg="Hymenoepimecis">H.</tp:taxon-name-part> <tp:taxon-name-part taxon-name-part-type="species" reg="longilobus">longilobus</tp:taxon-name-part></tp:taxon-name></italic> sp. nov. (holotype) <bold>54</bold><italic><tp:taxon-name><tp:taxon-name-part taxon-name-part-type="genus" reg="Hymenoepimecis">H.</tp:taxon-name-part> <tp:taxon-name-part taxon-name-part-type="species" reg="manauara">manauara</tp:taxon-name-part></tp:taxon-name></italic><bold>55</bold><italic><tp:taxon-name><tp:taxon-name-part taxon-name-part-type="genus" reg="Hymenoepimecis">H.</tp:taxon-name-part> <tp:taxon-name-part taxon-name-part-type="species" reg="neotropica">neotropica</tp:taxon-name-part></tp:taxon-name></italic><bold>56</bold><italic><tp:taxon-name><tp:taxon-name-part taxon-name-part-type="genus" reg="Hymenoepimecis">H.</tp:taxon-name-part> <tp:taxon-name-part taxon-name-part-type="species" reg="pucallpina">pucallpina</tp:taxon-name-part></tp:taxon-name></italic> sp. nov. (holotype) <bold>57</bold><italic><tp:taxon-name><tp:taxon-name-part taxon-name-part-type="genus" reg="Hymenoepimecis">H.</tp:taxon-name-part> <tp:taxon-name-part taxon-name-part-type="species" reg="rafaelmartinezi">rafaelmartinezi</tp:taxon-name-part></tp:taxon-name></italic> sp. nov. (holotype) <bold>58</bold><italic><tp:taxon-name><tp:taxon-name-part taxon-name-part-type="genus" reg="Hymenoepimecis">H.</tp:taxon-name-part> <tp:taxon-name-part taxon-name-part-type="species" reg="ribeiroi">ribeiroi</tp:taxon-name-part></tp:taxon-name></italic><bold>59</bold><italic><tp:taxon-name><tp:taxon-name-part taxon-name-part-type="genus" reg="Hymenoepimecis">H.</tp:taxon-name-part> <tp:taxon-name-part taxon-name-part-type="species" reg="tedfordi">tedfordi</tp:taxon-name-part></tp:taxon-name></italic><bold>60</bold><italic><tp:taxon-name><tp:taxon-name-part taxon-name-part-type="genus" reg="Hymenoepimecis">H.</tp:taxon-name-part> <tp:taxon-name-part taxon-name-part-type="species" reg="uberensis">uberensis</tp:taxon-name-part></tp:taxon-name></italic>.</p></caption><graphic xmlns:xlink="http://www.w3.org/1999/xlink" xlink:href="zookeys-935-057-g004.jpg" position="float" orientation="portrait" xlink:type="simple" id="oo_412440.jpg"><uri content-type="original_file" xlink:type="simple">https://binary.pensoft.net/fig/412440</uri></graphic></fig><fig id="F5" position="float" orientation="portrait"><object-id xmlns:xlink="http://www.w3.org/1999/xlink" content-type="doi" xlink:type="simple">10.3897/zookeys.935.50492.figures61-66</object-id><object-id xmlns:xlink="http://www.w3.org/1999/xlink" content-type="arpha" xlink:type="simple">7667F847-058D-53C9-8923-322269B7A9EA</object-id><label>Figures 61–66.</label><caption><p>Habitus of <italic><tp:taxon-name><tp:taxon-name-part taxon-name-part-type="genus" reg="Hymenoepimecis">Hymenoepimecis</tp:taxon-name-part></tp:taxon-name></italic> spp. (females), lateral view <bold>61</bold><italic><tp:taxon-name><tp:taxon-name-part taxon-name-part-type="genus" reg="Hymenoepimecis">H.</tp:taxon-name-part> <tp:taxon-name-part taxon-name-part-type="species" reg="andina">andina</tp:taxon-name-part></tp:taxon-name></italic> sp. nov. (holotype) <bold>62</bold>, <italic><tp:taxon-name><tp:taxon-name-part taxon-name-part-type="genus" reg="Hymenoepimecis">H.</tp:taxon-name-part> <tp:taxon-name-part taxon-name-part-type="species" reg="bicolor">bicolor</tp:taxon-name-part></tp:taxon-name></italic><bold>63</bold><italic><tp:taxon-name><tp:taxon-name-part taxon-name-part-type="genus" reg="Hymenoepimecis">H.</tp:taxon-name-part> <tp:taxon-name-part taxon-name-part-type="species" reg="castilloi">castilloi</tp:taxon-name-part></tp:taxon-name></italic> sp. nov. (holotype) <bold>64</bold><italic><tp:taxon-name><tp:taxon-name-part taxon-name-part-type="genus" reg="Hymenoepimecis">H.</tp:taxon-name-part> <tp:taxon-name-part taxon-name-part-type="species" reg="dolichocarinata">dolichocarinata</tp:taxon-name-part></tp:taxon-name></italic> sp. nov. (holotype) <bold>65</bold><italic><tp:taxon-name><tp:taxon-name-part taxon-name-part-type="genus" reg="Hymenoepimecis">H.</tp:taxon-name-part> <tp:taxon-name-part taxon-name-part-type="species" reg="duckensis">duckensis</tp:taxon-name-part></tp:taxon-name></italic><bold>66</bold><italic><tp:taxon-name><tp:taxon-name-part taxon-name-part-type="genus" reg="Hymenoepimecis">H.</tp:taxon-name-part> <tp:taxon-name-part taxon-name-part-type="species" reg="ecuatoriana">ecuatoriana</tp:taxon-name-part></tp:taxon-name></italic> sp. nov. (holotype).</p></caption><graphic xmlns:xlink="http://www.w3.org/1999/xlink" xlink:href="zookeys-935-057-g005.jpg" position="float" orientation="portrait" xlink:type="simple" id="oo_412441.jpg"><uri content-type="original_file" xlink:type="simple">https://binary.pensoft.net/fig/412441</uri></graphic></fig><fig id="F8" position="float" orientation="portrait"><object-id xmlns:xlink="http://www.w3.org/1999/xlink" content-type="doi" xlink:type="simple">10.3897/zookeys.935.50492.figures76-90</object-id><object-id xmlns:xlink="http://www.w3.org/1999/xlink" content-type="arpha" xlink:type="simple">7F11D01A-5BC4-576D-ABE1-74B6D4BFF932</object-id><label>Figures 76–90.</label><caption><p>Tarsal claws of <italic><tp:taxon-name><tp:taxon-name-part taxon-name-part-type="genus" reg="Hymenoepimecis">Hymenoepimecis</tp:taxon-name-part></tp:taxon-name></italic> spp. (females), lateral view <bold>76</bold><italic><tp:taxon-name><tp:taxon-name-part taxon-name-part-type="genus" reg="Hymenoepimecis">H.</tp:taxon-name-part> <tp:taxon-name-part taxon-name-part-type="species" reg="andina">andina</tp:taxon-name-part></tp:taxon-name></italic> sp. nov. (holotype) <bold>77</bold><italic><tp:taxon-name><tp:taxon-name-part taxon-name-part-type="genus" reg="Hymenoepimecis">H.</tp:taxon-name-part> <tp:taxon-name-part taxon-name-part-type="species" reg="bicolor">bicolor</tp:taxon-name-part></tp:taxon-name></italic><bold>78</bold><italic><tp:taxon-name><tp:taxon-name-part taxon-name-part-type="genus" reg="Hymenoepimecis">H.</tp:taxon-name-part> <tp:taxon-name-part taxon-name-part-type="species" reg="castilloi">castilloi</tp:taxon-name-part></tp:taxon-name></italic> sp. nov. (holotype) <bold>79</bold><italic><tp:taxon-name><tp:taxon-name-part taxon-name-part-type="genus" reg="Hymenoepimecis">H.</tp:taxon-name-part> <tp:taxon-name-part taxon-name-part-type="species" reg="dolichocarinata">dolichocarinata</tp:taxon-name-part></tp:taxon-name></italic> sp. nov. (holotype) <bold>80</bold><italic><tp:taxon-name><tp:taxon-name-part taxon-name-part-type="genus" reg="Hymenoepimecis">H.</tp:taxon-name-part> <tp:taxon-name-part taxon-name-part-type="species" reg="duckensis">duckensis</tp:taxon-name-part></tp:taxon-name></italic><bold>81</bold><italic><tp:taxon-name><tp:taxon-name-part taxon-name-part-type="genus" reg="Hymenoepimecis">H.</tp:taxon-name-part> <tp:taxon-name-part taxon-name-part-type="species" reg="ecuatoriana">ecuatoriana</tp:taxon-name-part></tp:taxon-name></italic> sp. nov. (holotype) <bold>82</bold><italic><tp:taxon-name><tp:taxon-name-part taxon-name-part-type="genus" reg="Hymenoepimecis">H.</tp:taxon-name-part> <tp:taxon-name-part taxon-name-part-type="species" reg="kleini">kleini</tp:taxon-name-part></tp:taxon-name></italic><bold>83</bold><italic><tp:taxon-name><tp:taxon-name-part taxon-name-part-type="genus" reg="Hymenoepimecis">H.</tp:taxon-name-part> <tp:taxon-name-part taxon-name-part-type="species" reg="longilobus">longilobus</tp:taxon-name-part></tp:taxon-name></italic> sp. nov. (holotype) <bold>84</bold><italic><tp:taxon-name><tp:taxon-name-part taxon-name-part-type="genus" reg="Hymenoepimecis">H.</tp:taxon-name-part> <tp:taxon-name-part taxon-name-part-type="species" reg="manauara">manauara</tp:taxon-name-part></tp:taxon-name></italic><bold>85</bold><italic><tp:taxon-name><tp:taxon-name-part taxon-name-part-type="genus" reg="Hymenoepimecis">H.</tp:taxon-name-part> <tp:taxon-name-part taxon-name-part-type="species" reg="neotropica">neotropica</tp:taxon-name-part></tp:taxon-name></italic><bold>86</bold><italic><tp:taxon-name><tp:taxon-name-part taxon-name-part-type="genus" reg="Hymenoepimecis">H.</tp:taxon-name-part> <tp:taxon-name-part taxon-name-part-type="species" reg="pucallpina">pucallpina</tp:taxon-name-part></tp:taxon-name></italic> sp. nov. (holotype) <bold>87</bold><italic><tp:taxon-name><tp:taxon-name-part taxon-name-part-type="genus" reg="Hymenoepimecis">H.</tp:taxon-name-part> <tp:taxon-name-part taxon-name-part-type="species" reg="rafaelmartinezi">rafaelmartinezi</tp:taxon-name-part></tp:taxon-name></italic> sp. nov. (holotype) <bold>88</bold><italic><tp:taxon-name><tp:taxon-name-part taxon-name-part-type="genus" reg="Hymenoepimecis">H.</tp:taxon-name-part> <tp:taxon-name-part taxon-name-part-type="species" reg="ribeiroi">ribeiroi</tp:taxon-name-part></tp:taxon-name></italic><bold>89</bold><italic><tp:taxon-name><tp:taxon-name-part taxon-name-part-type="genus" reg="Hymenoepimecis">H.</tp:taxon-name-part> <tp:taxon-name-part taxon-name-part-type="species" reg="tedfordi">tedfordi</tp:taxon-name-part></tp:taxon-name></italic><bold>90</bold><italic><tp:taxon-name><tp:taxon-name-part taxon-name-part-type="genus" reg="Hymenoepimecis">H.</tp:taxon-name-part> <tp:taxon-name-part taxon-name-part-type="species" reg="uberensis">uberensis</tp:taxon-name-part></tp:taxon-name></italic>.</p></caption><graphic xmlns:xlink="http://www.w3.org/1999/xlink" xlink:href="zookeys-935-057-g008.jpg" position="float" orientation="portrait" xlink:type="simple" id="oo_412444.jpg"><uri content-type="original_file" xlink:type="simple">https://binary.pensoft.net/fig/412444</uri></graphic></fig><fig id="F10" position="float" orientation="portrait"><object-id xmlns:xlink="http://www.w3.org/1999/xlink" content-type="doi" xlink:type="simple">10.3897/zookeys.935.50492.figures97-102</object-id><object-id xmlns:xlink="http://www.w3.org/1999/xlink" content-type="arpha" xlink:type="simple">74B44ED9-4687-52A3-8742-4FD06F1F30B6</object-id><label>Figures 97–102.</label><caption><p>Habitus of <italic><tp:taxon-name><tp:taxon-name-part taxon-name-part-type="genus" reg="Hymenoepimecis">Hymenoepimecis</tp:taxon-name-part></tp:taxon-name></italic> spp. (males), lateral view <bold>97</bold><italic><tp:taxon-name><tp:taxon-name-part taxon-name-part-type="genus" reg="Hymenoepimecis">H.</tp:taxon-name-part> <tp:taxon-name-part taxon-name-part-type="species" reg="andina">andina</tp:taxon-name-part></tp:taxon-name></italic> sp. nov. (paratype) <bold>98</bold><italic><tp:taxon-name><tp:taxon-name-part taxon-name-part-type="genus" reg="Hymenoepimecis">H.</tp:taxon-name-part> <tp:taxon-name-part taxon-name-part-type="species" reg="bicolor">bicolor</tp:taxon-name-part></tp:taxon-name></italic><bold>99</bold><italic><tp:taxon-name><tp:taxon-name-part taxon-name-part-type="genus" reg="Hymenoepimecis">H.</tp:taxon-name-part> <tp:taxon-name-part taxon-name-part-type="species" reg="dolichocarinata">dolichocarinata</tp:taxon-name-part></tp:taxon-name></italic> sp. nov. (paratype) <bold>100</bold><italic><tp:taxon-name><tp:taxon-name-part taxon-name-part-type="genus" reg="Hymenoepimecis">H.</tp:taxon-name-part> <tp:taxon-name-part taxon-name-part-type="species" reg="duckensis">duckensis</tp:taxon-name-part></tp:taxon-name></italic><bold>101</bold><italic><tp:taxon-name><tp:taxon-name-part taxon-name-part-type="genus" reg="Hymenoepimecis">H.</tp:taxon-name-part> <tp:taxon-name-part taxon-name-part-type="species" reg="kleini">kleini</tp:taxon-name-part></tp:taxon-name></italic><bold>102</bold><italic><tp:taxon-name><tp:taxon-name-part taxon-name-part-type="genus" reg="Hymenoepimecis">H.</tp:taxon-name-part> <tp:taxon-name-part taxon-name-part-type="species" reg="longilobus">longilobus</tp:taxon-name-part></tp:taxon-name></italic> sp. nov. (paratype).</p></caption><graphic xmlns:xlink="http://www.w3.org/1999/xlink" xlink:href="zookeys-935-057-g010.jpg" position="float" orientation="portrait" xlink:type="simple" id="oo_412446.jpg"><uri content-type="original_file" xlink:type="simple">https://binary.pensoft.net/fig/412446</uri></graphic></fig><fig id="F12" position="float" orientation="portrait"><object-id xmlns:xlink="http://www.w3.org/1999/xlink" content-type="doi" xlink:type="simple">10.3897/zookeys.935.50492.figures107-112</object-id><object-id xmlns:xlink="http://www.w3.org/1999/xlink" content-type="arpha" xlink:type="simple">A9538A1C-E737-55D3-993F-341CDE81EE14</object-id><label>Figures 107–112.</label><caption><p>Geographic distribution of the <italic><tp:taxon-name><tp:taxon-name-part taxon-name-part-type="genus" reg="Hymenoepimecis">Hymenoepimecis</tp:taxon-name-part></tp:taxon-name></italic> species in this study.</p></caption><graphic xmlns:xlink="http://www.w3.org/1999/xlink" xlink:href="zookeys-935-057-g012.jpg" position="float" orientation="portrait" xlink:type="simple" id="oo_412448.jpg"><uri content-type="original_file" xlink:type="simple">https://binary.pensoft.net/fig/412448</uri></graphic></fig></tp:treatment-sec><ref-list><ref id="B12"><mixed-citation xmlns:xlink="http://www.w3.org/1999/xlink" xlink:type="simple"><person-group><name name-style="western"><surname>Pádua</surname><given-names>DG</given-names></name><name name-style="western"><surname>Oliveira</surname><given-names>ML</given-names></name><name name-style="western"><surname>Onody</surname><given-names>HC</given-names></name><name name-style="western"><surname>Sobczak</surname><given-names>JF</given-names></name><name name-style="western"><surname>Sääksjärvi</surname><given-names>IE</given-names></name><name name-style="western"><surname>Gómez</surname><given-names>IC</given-names></name></person-group> (<year>2015</year>) The Brazilian Amazonian species of <italic><tp:taxon-name><tp:taxon-name-part taxon-name-part-type="genus">Hymenoepimecis</tp:taxon-name-part></tp:taxon-name></italic> Viereck, 1912 (<tp:taxon-name><tp:taxon-name-part taxon-name-part-type="order">Hymenoptera</tp:taxon-name-part></tp:taxon-name>: <tp:taxon-name><tp:taxon-name-part taxon-name-part-type="family">Ichneumonidae</tp:taxon-name-part></tp:taxon-name>: <tp:taxon-name><tp:taxon-name-part taxon-name-part-type="subfamily">Pimplinae</tp:taxon-name-part></tp:taxon-name>). Zootaxa 4058(2): 175–194. hhttps://doi.org/<ext-link xlink:type="simple" ext-link-type="doi" xlink:href="10.11646/zootaxa.4058.2.2">10.11646/zootaxa.4058.2.2</ext-link></mixed-citation></ref></ref-list></tp:taxon-treatment>
