# Supplementary material for: Seven new species of spider-attacking Hymenoepimecis Viereck (Hymenoptera, Ichneumonidae, Pimplinae) from Ecuador, French Guiana, and Peru, with an identification key to the world species
Source: Zookeys. 2020 May 21;935:57–92. doi: 10.3897/zookeys.935.50492 (PMC7256067; doi:10.3897/zookeys.935.50492)
Supplement: XML Treatment for Hymenoepimecis neotropica [file zookeys.935.50492-treatment11.xml]

<!DOCTYPE tp:taxon-treatment
  PUBLIC "-//TaxonX//DTD Taxonomic Treatment Publishing DTD v0 20100105//EN" "tax-treatment-NSO.dtd">
<tp:taxon-treatment xmlns:tp="http://www.plazi.org/taxpub"><tp:treatment-meta><kwd-group><label>Taxon classification</label><kwd><named-content xmlns:xlink="http://www.w3.org/1999/xlink" content-type="kingdom">Animalia</named-content></kwd><kwd><named-content xmlns:xlink="http://www.w3.org/1999/xlink" content-type="order">Hymenoptera</named-content></kwd><kwd><named-content xmlns:xlink="http://www.w3.org/1999/xlink" content-type="family">Ichneumonidae</named-content></kwd></kwd-group><mixed-citation publication-type="journal"><person-group><name><surname>de Pádua</surname><given-names>Diego Galvão</given-names></name><name><surname>Sääksjärvi</surname><given-names>Ilari Eerikki</given-names></name><name><surname>Monteiro</surname><given-names>Ricardo Ferreira</given-names></name><name><surname>de Oliveira</surname><given-names>Marcio Luiz</given-names></name></person-group><article-title>Seven new species of spider-attacking <italic><tp:taxon-name><tp:taxon-name-part taxon-name-part-type="genus" reg="Hymenoepimecis">Hymenoepimecis</tp:taxon-name-part></tp:taxon-name></italic> Viereck (<tp:taxon-name><tp:taxon-name-part taxon-name-part-type="order">Hymenoptera</tp:taxon-name-part></tp:taxon-name>, <tp:taxon-name><tp:taxon-name-part taxon-name-part-type="family">Ichneumonidae</tp:taxon-name-part></tp:taxon-name>, <tp:taxon-name><tp:taxon-name-part taxon-name-part-type="subfamily">Pimplinae</tp:taxon-name-part></tp:taxon-name>) from Ecuador, French Guiana, and Peru, with an identification key to the world species</article-title><source>Zookeys</source><day>21</day><month>5</month><year>2020</year><volume>935</volume><fpage>57</fpage><lpage>92</lpage><pub-id pub-id-type="doi">10.3897/zookeys.935.50492</pub-id></mixed-citation></tp:treatment-meta><tp:nomenclature><tp:taxon-name><object-id xmlns:xlink="http://www.w3.org/1999/xlink" content-type="arpha" xlink:type="simple">A4429920-9BEB-59E5-A452-67A9A2BE0DEE</object-id>
            <tp:taxon-name-part taxon-name-part-type="genus" reg="Hymenoepimecis">Hymenoepimecis</tp:taxon-name-part>
            <tp:taxon-name-part taxon-name-part-type="species" reg="neotropica">neotropica</tp:taxon-name-part>
          </tp:taxon-name><tp:taxon-authority>(Brues &amp; Richardson, 1913)</tp:taxon-authority><xref ref-type="fig" rid="F1">Figures 10</xref><xref ref-type="fig" rid="F2">, 25</xref><xref ref-type="fig" rid="F3">, 40</xref><xref ref-type="fig" rid="F4">, 55</xref><xref ref-type="fig" rid="F6">, 70</xref><xref ref-type="fig" rid="F8">, 85</xref><tp:nomenclature-citation-list><tp:nomenclature-citation><tp:taxon-name>
                <tp:taxon-name-part taxon-name-part-type="genus" reg="Epimecis">Epimecis</tp:taxon-name-part> <tp:taxon-name-part taxon-name-part-type="species" reg="neotropica">neotropica</tp:taxon-name-part></tp:taxon-name><comment>Brues &amp; Richardson, 1913: 495.</comment></tp:nomenclature-citation><tp:nomenclature-citation><tp:taxon-name>
                <tp:taxon-name-part taxon-name-part-type="genus" reg="Hymenoepimecis">Hymenoepimecis</tp:taxon-name-part> <tp:taxon-name-part taxon-name-part-type="species" reg="neotropica">neotropica</tp:taxon-name-part></tp:taxon-name><comment>(Brues &amp; Richardson): Viereck, 1912: 149</comment></tp:nomenclature-citation></tp:nomenclature-citation-list></tp:nomenclature><tp:treatment-sec sec-type="diagnosis" id="SECID0ESPDI"><title>Diagnosis.</title><p>See <xref ref-type="bibr" rid="B12">Pádua et al. (2015)</xref>.</p></tp:treatment-sec><tp:treatment-sec sec-type="Male" id="SECID0E3PDI"><title>Male.</title><p>Unknown.</p></tp:treatment-sec><tp:treatment-sec sec-type="distribution" id="SECID0EBQDI"><title>Distribution.</title><p>Brazil, Guiana, Ecuador** and Peru* (Fig. <xref ref-type="fig" rid="F12">112</xref>).</p></tp:treatment-sec><tp:treatment-sec sec-type="notes" id="SECID0ELQDI"><title>Biological notes.</title><p>Parasitoid of <italic><tp:taxon-name><tp:taxon-name-part taxon-name-part-type="genus" reg="Araneus">Araneus</tp:taxon-name-part> <tp:taxon-name-part taxon-name-part-type="species" reg="omnicolor">omnicolor</tp:taxon-name-part></tp:taxon-name></italic> (Keyserling, 1893) (<tp:taxon-name><tp:taxon-name-part taxon-name-part-type="order">Araneae</tp:taxon-name-part></tp:taxon-name>: <tp:taxon-name><tp:taxon-name-part taxon-name-part-type="family">Araneidae</tp:taxon-name-part></tp:taxon-name>) (<xref ref-type="bibr" rid="B15">Sobczak et al. 2012</xref>).</p></tp:treatment-sec><tp:treatment-sec sec-type="material" id="SECID0EKRDI"><title>Material examined.</title><p>Ecuador, Dept. Orellana, Tiputini, <named-content xmlns:xlink="http://www.w3.org/1999/xlink" content-type="dwc:verbatimCoordinates" xlink:type="simple"><named-content content-type="geo-json" specific-use="{&#34;type&#34;:&#34;Point&#34;,&#34;coordinates&#34;:[-76.144167,-0.631944]}" id="NCID0ETRDI" xlink:type="simple">00°37'55"S, 76°08'39"W</named-content></named-content>, a.s.l.: 220–250 m., 29.vi.1998, Fogging, Lot #1801 (T.L. Erwin et al. leg.), 1♀, <named-content xmlns:xlink="http://www.w3.org/1999/xlink" content-type="dwc:institutional_code" xlink:type="simple">ZMUT</named-content>. Peru: Loreto, Maynas, Bosque ribereño, 18M 533166E/9583208N, 129 m., 23.vii.2008, Manual (C. Castillo leg.), 1♀, <named-content xmlns:xlink="http://www.w3.org/1999/xlink" content-type="dwc:institutional_code" xlink:type="simple">ZMUT</named-content>; idem, but 18M 596425E/9520800N, 102 m., Pantano arbóreo, 8.vii.2008, 1♀, <named-content xmlns:xlink="http://www.w3.org/1999/xlink" content-type="dwc:institutional_code" xlink:type="simple">ZMUT</named-content>; idem, but Pantano herbáceo, 18M 598912E/9522935N, 117 m., 12.vii.2008, Manual, 1♀, <named-content xmlns:xlink="http://www.w3.org/1999/xlink" content-type="dwc:institutional_code" xlink:type="simple">ZMUT</named-content>; idem, but Alto Nanay, Qda. Lobilios, 119 m., Bosque de arena blanca, 18M 0565793E/9610621N, 20.xii.2008, Colecta manual, 1♀, <named-content xmlns:xlink="http://www.w3.org/1999/xlink" content-type="dwc:institutional_code" xlink:type="simple">ZMUT</named-content>; idem, but 10.xii.2008, Bosque de arena blanca, 1♀, <named-content xmlns:xlink="http://www.w3.org/1999/xlink" content-type="dwc:institutional_code" xlink:type="simple">ZMUT</named-content>; idem, but Albarenga north, 195 m., Colinas fuertmnt. Disect. [sic], 18M 0530961E/9646100N, 20.xi.2008, 1♀, <named-content xmlns:xlink="http://www.w3.org/1999/xlink" content-type="dwc:institutional_code" xlink:type="simple">ZMUT</named-content>; idem, but 130 m., 18M 0532028E/9647431N, Bosque de Terraza media, 11.xi.2008, 1♀, <named-content xmlns:xlink="http://www.w3.org/1999/xlink" content-type="dwc:institutional_code" xlink:type="simple">ZMUT</named-content>; idem, but Iquitos area, Allpahuayo, 22.v–11.vi.2000, Malaise trap, white sand (I.E. Sääksjärvi et al. leg.), APHI, E3/7, 1♀, <named-content xmlns:xlink="http://www.w3.org/1999/xlink" content-type="dwc:institutional_code" xlink:type="simple">ZMUT</named-content>; idem, but 16.vii–02.viii.2000, clay, APHI, J1/10, 1♀, <named-content xmlns:xlink="http://www.w3.org/1999/xlink" content-type="dwc:institutional_code" xlink:type="simple">ZMUT</named-content>; idem, but 04–17.x.2000, APHI, H1/14, 1♀, <named-content xmlns:xlink="http://www.w3.org/1999/xlink" content-type="dwc:institutional_code" xlink:type="simple">ZMUT</named-content>; idem, but <named-content xmlns:xlink="http://www.w3.org/1999/xlink" content-type="dwc:verbatimCoordinates" xlink:type="simple"><named-content content-type="geo-json" specific-use="{&#34;type&#34;:&#34;Point&#34;,&#34;coordinates&#34;:[-73.421111,-30.966667]}" id="NCID0ESTDI" xlink:type="simple">30°58'00"S, 73°25'16"W</named-content></named-content>, 12–18.ix.2011 (Gómez &amp; Sääksjärvi leg.), 1♀, <named-content xmlns:xlink="http://www.w3.org/1999/xlink" content-type="dwc:institutional_code" xlink:type="simple">ZMUT</named-content>; idem, but Pucallpa, 7.vi.1963 (J.M. Schunke leg.), 1♀, <named-content xmlns:xlink="http://www.w3.org/1999/xlink" content-type="dwc:institutional_code" xlink:type="simple">ZMUT</named-content>; idem, but Rio Nanay, ca. Diamante azul, Colinas fuertmnt disect [sic], 131 m., 18M 638497E/9570148N, 10.xi.2008, Manual (L. Huerto leg.), 1♀, <named-content xmlns:xlink="http://www.w3.org/1999/xlink" content-type="dwc:institutional_code" xlink:type="simple">ZMUT</named-content> idem, but Dept. of Loreto, Iquitos area, Allpahuayo, Malaise trap, (I.E. Sääksjärvi et al. leg.), 11–16.viii.2000, 1♀, <named-content xmlns:xlink="http://www.w3.org/1999/xlink" content-type="dwc:institutional_code" xlink:type="simple">ZMUT</named-content>; idem, but J1, 20.i.2001, 1♀, <named-content xmlns:xlink="http://www.w3.org/1999/xlink" content-type="dwc:institutional_code" xlink:type="simple">ZMUT</named-content>; idem, but F1(3), 8.iii.2000, 1♀, <named-content xmlns:xlink="http://www.w3.org/1999/xlink" content-type="dwc:institutional_code" xlink:type="simple">ZMUT</named-content>; idem, but I1 (11), 18.vii.2000, 1♀, <named-content xmlns:xlink="http://www.w3.org/1999/xlink" content-type="dwc:institutional_code" xlink:type="simple">ZMUT</named-content>; Madre de Dios, Tambopata, NNRR, Explorer’s inn, <named-content xmlns:xlink="http://www.w3.org/1999/xlink" content-type="dwc:verbatimCoordinates" xlink:type="simple"><named-content content-type="geo-json" specific-use="{&#34;type&#34;:&#34;Point&#34;,&#34;coordinates&#34;:[-69.283333,-12.833333]}" id="NCID0E4UDI" xlink:type="simple">12°50'S, 69°17'W</named-content></named-content>, 189 msnm, 15–18.v.2008 (L. Figueroa &amp; M. Alvarado leg.), 1♀, <named-content xmlns:xlink="http://www.w3.org/1999/xlink" content-type="dwc:institutional_code" xlink:type="simple">ZMUT</named-content>; idem, but 18–19.xii.2008, Malaise trap (M. Alvarado &amp; L. Sulca leg.), 1♀, <named-content xmlns:xlink="http://www.w3.org/1999/xlink" content-type="dwc:institutional_code" xlink:type="simple">ZMUT</named-content>.</p></tp:treatment-sec><tp:treatment-sec><!--Section generated to contain objects referenced in tp:taxon-treatment.--><fig id="F1" position="float" orientation="portrait"><object-id xmlns:xlink="http://www.w3.org/1999/xlink" content-type="doi" xlink:type="simple">10.3897/zookeys.935.50492.figures1-15</object-id><object-id xmlns:xlink="http://www.w3.org/1999/xlink" content-type="arpha" xlink:type="simple">C519E759-A93B-5BFD-95A7-9687C7F4DB26</object-id><label>Figures 1–15.</label><caption><p>Heads of <italic><tp:taxon-name><tp:taxon-name-part taxon-name-part-type="genus" reg="Hymenoepimecis">Hymenoepimecis</tp:taxon-name-part></tp:taxon-name></italic> spp. (females), frontal view <bold>1</bold><italic><tp:taxon-name><tp:taxon-name-part taxon-name-part-type="genus" reg="Hymenoepimecis">H.</tp:taxon-name-part> <tp:taxon-name-part taxon-name-part-type="species" reg="andina">andina</tp:taxon-name-part></tp:taxon-name></italic> sp. nov. (holotype) <bold>2</bold><italic><tp:taxon-name><tp:taxon-name-part taxon-name-part-type="genus" reg="Hymenoepimecis">H.</tp:taxon-name-part> <tp:taxon-name-part taxon-name-part-type="species" reg="bicolor">bicolor</tp:taxon-name-part></tp:taxon-name></italic><bold>3</bold><italic><tp:taxon-name><tp:taxon-name-part taxon-name-part-type="genus" reg="Hymenoepimecis">H.</tp:taxon-name-part> <tp:taxon-name-part taxon-name-part-type="species" reg="castilloi">castilloi</tp:taxon-name-part></tp:taxon-name></italic> sp. nov. (holotype) <bold>4</bold><italic><tp:taxon-name><tp:taxon-name-part taxon-name-part-type="genus" reg="Hymenoepimecis">H.</tp:taxon-name-part> <tp:taxon-name-part taxon-name-part-type="species" reg="dolichocarinata">dolichocarinata</tp:taxon-name-part></tp:taxon-name></italic> sp. nov. (holotype) <bold>5</bold><italic><tp:taxon-name><tp:taxon-name-part taxon-name-part-type="genus" reg="Hymenoepimecis">H.</tp:taxon-name-part> <tp:taxon-name-part taxon-name-part-type="species" reg="duckensis">duckensis</tp:taxon-name-part></tp:taxon-name></italic><bold>6</bold><italic><tp:taxon-name><tp:taxon-name-part taxon-name-part-type="genus" reg="Hymenoepimecis">H.</tp:taxon-name-part> <tp:taxon-name-part taxon-name-part-type="species" reg="ecuatoriana">ecuatoriana</tp:taxon-name-part></tp:taxon-name></italic> sp. nov. (holotype) <bold>7</bold><italic><tp:taxon-name><tp:taxon-name-part taxon-name-part-type="genus" reg="Hymenoepimecis">H.</tp:taxon-name-part> <tp:taxon-name-part taxon-name-part-type="species" reg="kleini">kleini</tp:taxon-name-part></tp:taxon-name></italic><bold>8</bold><italic><tp:taxon-name><tp:taxon-name-part taxon-name-part-type="genus" reg="Hymenoepimecis">H.</tp:taxon-name-part> <tp:taxon-name-part taxon-name-part-type="species" reg="longilobus">longilobus</tp:taxon-name-part></tp:taxon-name></italic> sp. nov. (holotype) <bold>9</bold><italic><tp:taxon-name><tp:taxon-name-part taxon-name-part-type="genus" reg="Hymenoepimecis">H.</tp:taxon-name-part> <tp:taxon-name-part taxon-name-part-type="species" reg="manauara">manauara</tp:taxon-name-part></tp:taxon-name></italic><bold>10</bold><italic><tp:taxon-name><tp:taxon-name-part taxon-name-part-type="genus" reg="Hymenoepimecis">H.</tp:taxon-name-part> <tp:taxon-name-part taxon-name-part-type="species" reg="neotropica">neotropica</tp:taxon-name-part></tp:taxon-name></italic><bold>11</bold><italic><tp:taxon-name><tp:taxon-name-part taxon-name-part-type="genus" reg="Hymenoepimecis">H.</tp:taxon-name-part> <tp:taxon-name-part taxon-name-part-type="species" reg="pucallpina">pucallpina</tp:taxon-name-part></tp:taxon-name></italic> sp. nov. (holotype) <bold>12</bold><italic><tp:taxon-name><tp:taxon-name-part taxon-name-part-type="genus" reg="Hymenoepimecis">H.</tp:taxon-name-part> <tp:taxon-name-part taxon-name-part-type="species" reg="rafaelmartinezi">rafaelmartinezi</tp:taxon-name-part></tp:taxon-name></italic> sp. nov. (holotype) <bold>13</bold><italic><tp:taxon-name><tp:taxon-name-part taxon-name-part-type="genus" reg="Hymenoepimecis">H.</tp:taxon-name-part> <tp:taxon-name-part taxon-name-part-type="species" reg="ribeiroi">ribeiroi</tp:taxon-name-part></tp:taxon-name></italic><bold>14</bold><italic><tp:taxon-name><tp:taxon-name-part taxon-name-part-type="genus" reg="Hymenoepimecis">H.</tp:taxon-name-part> <tp:taxon-name-part taxon-name-part-type="species" reg="tedfordi">tedfordi</tp:taxon-name-part></tp:taxon-name></italic><bold>15</bold><italic><tp:taxon-name><tp:taxon-name-part taxon-name-part-type="genus" reg="Hymenoepimecis">H.</tp:taxon-name-part> <tp:taxon-name-part taxon-name-part-type="species" reg="uberensis">uberensis</tp:taxon-name-part></tp:taxon-name></italic>.</p></caption><graphic xmlns:xlink="http://www.w3.org/1999/xlink" xlink:href="zookeys-935-057-g001.jpg" position="float" orientation="portrait" xlink:type="simple" id="oo_412437.jpg"><uri content-type="original_file" xlink:type="simple">https://binary.pensoft.net/fig/412437</uri></graphic></fig><fig id="F2" position="float" orientation="portrait"><object-id xmlns:xlink="http://www.w3.org/1999/xlink" content-type="doi" xlink:type="simple">10.3897/zookeys.935.50492.figures16-30</object-id><object-id xmlns:xlink="http://www.w3.org/1999/xlink" content-type="arpha" xlink:type="simple">3FB33B33-E59D-5CDB-82A1-AAAAD623D36C</object-id><label>Figures 16–30.</label><caption><p>Heads of <italic><tp:taxon-name><tp:taxon-name-part taxon-name-part-type="genus" reg="Hymenoepimecis">Hymenoepimecis</tp:taxon-name-part></tp:taxon-name></italic> spp. (females), dorsal view <bold>16</bold><italic><tp:taxon-name><tp:taxon-name-part taxon-name-part-type="genus" reg="Hymenoepimecis">H.</tp:taxon-name-part> <tp:taxon-name-part taxon-name-part-type="species" reg="andina">andina</tp:taxon-name-part></tp:taxon-name></italic> sp. nov. (holotype) <bold>17</bold><italic><tp:taxon-name><tp:taxon-name-part taxon-name-part-type="genus" reg="Hymenoepimecis">H.</tp:taxon-name-part> <tp:taxon-name-part taxon-name-part-type="species" reg="bicolor">bicolor</tp:taxon-name-part></tp:taxon-name></italic><bold>18</bold><italic><tp:taxon-name><tp:taxon-name-part taxon-name-part-type="genus" reg="Hymenoepimecis">H.</tp:taxon-name-part> <tp:taxon-name-part taxon-name-part-type="species" reg="castilloi">castilloi</tp:taxon-name-part></tp:taxon-name></italic> sp. nov. (holotype) <bold>19</bold><italic><tp:taxon-name><tp:taxon-name-part taxon-name-part-type="genus" reg="Hymenoepimecis">H.</tp:taxon-name-part> <tp:taxon-name-part taxon-name-part-type="species" reg="dolichocarinata">dolichocarinata</tp:taxon-name-part></tp:taxon-name></italic> sp. nov. (holotype) <bold>20</bold><italic><tp:taxon-name><tp:taxon-name-part taxon-name-part-type="genus" reg="Hymenoepimecis">H.</tp:taxon-name-part> <tp:taxon-name-part taxon-name-part-type="species" reg="duckensis">duckensis</tp:taxon-name-part></tp:taxon-name></italic><bold>21</bold><italic><tp:taxon-name><tp:taxon-name-part taxon-name-part-type="genus" reg="Hymenoepimecis">H.</tp:taxon-name-part> <tp:taxon-name-part taxon-name-part-type="species" reg="ecuatoriana">ecuatoriana</tp:taxon-name-part></tp:taxon-name></italic> sp. nov. (holotype) <bold>22</bold><italic><tp:taxon-name><tp:taxon-name-part taxon-name-part-type="genus" reg="Hymenoepimecis">H.</tp:taxon-name-part> <tp:taxon-name-part taxon-name-part-type="species" reg="kleini">kleini</tp:taxon-name-part></tp:taxon-name></italic><bold>23</bold><italic><tp:taxon-name><tp:taxon-name-part taxon-name-part-type="genus" reg="Hymenoepimecis">H.</tp:taxon-name-part> <tp:taxon-name-part taxon-name-part-type="species" reg="longilobus">longilobus</tp:taxon-name-part></tp:taxon-name></italic> sp. nov. (holotype) <bold>24</bold><italic><tp:taxon-name><tp:taxon-name-part taxon-name-part-type="genus" reg="Hymenoepimecis">H.</tp:taxon-name-part> <tp:taxon-name-part taxon-name-part-type="species" reg="manauara">manauara</tp:taxon-name-part></tp:taxon-name></italic><bold>25</bold><italic><tp:taxon-name><tp:taxon-name-part taxon-name-part-type="genus" reg="Hymenoepimecis">H.</tp:taxon-name-part> <tp:taxon-name-part taxon-name-part-type="species" reg="neotropica">neotropica</tp:taxon-name-part></tp:taxon-name></italic><bold>26</bold><italic><tp:taxon-name><tp:taxon-name-part taxon-name-part-type="genus" reg="Hymenoepimecis">H.</tp:taxon-name-part> <tp:taxon-name-part taxon-name-part-type="species" reg="pucallpina">pucallpina</tp:taxon-name-part></tp:taxon-name></italic> sp. nov. (holotype) <bold>27</bold><italic><tp:taxon-name><tp:taxon-name-part taxon-name-part-type="genus" reg="Hymenoepimecis">H.</tp:taxon-name-part> <tp:taxon-name-part taxon-name-part-type="species" reg="rafaelmartinezi">rafaelmartinezi</tp:taxon-name-part></tp:taxon-name></italic> sp. nov. (holotype) <bold>28</bold><italic><tp:taxon-name><tp:taxon-name-part taxon-name-part-type="genus" reg="Hymenoepimecis">H.</tp:taxon-name-part> <tp:taxon-name-part taxon-name-part-type="species" reg="ribeiroi">ribeiroi</tp:taxon-name-part></tp:taxon-name></italic><bold>29</bold><italic><tp:taxon-name><tp:taxon-name-part taxon-name-part-type="genus" reg="Hymenoepimecis">H.</tp:taxon-name-part> <tp:taxon-name-part taxon-name-part-type="species" reg="tedfordi">tedfordi</tp:taxon-name-part></tp:taxon-name></italic><bold>30</bold><italic><tp:taxon-name><tp:taxon-name-part taxon-name-part-type="genus" reg="Hymenoepimecis">H.</tp:taxon-name-part> <tp:taxon-name-part taxon-name-part-type="species" reg="uberensis">uberensis</tp:taxon-name-part></tp:taxon-name></italic>.</p></caption><graphic xmlns:xlink="http://www.w3.org/1999/xlink" xlink:href="zookeys-935-057-g002.jpg" position="float" orientation="portrait" xlink:type="simple" id="oo_412438.jpg"><uri content-type="original_file" xlink:type="simple">https://binary.pensoft.net/fig/412438</uri></graphic></fig><fig id="F3" position="float" orientation="portrait"><object-id xmlns:xlink="http://www.w3.org/1999/xlink" content-type="doi" xlink:type="simple">10.3897/zookeys.935.50492.figures31-45</object-id><object-id xmlns:xlink="http://www.w3.org/1999/xlink" content-type="arpha" xlink:type="simple">EB25BA7B-BC0D-5B14-9AC1-3F20294B653C</object-id><label>Figures 31–45.</label><caption><p>Head and part of mesosoma of <italic><tp:taxon-name><tp:taxon-name-part taxon-name-part-type="genus" reg="Hymenoepimecis">Hymenoepimecis</tp:taxon-name-part></tp:taxon-name></italic> spp. (females), lateral view <bold>31</bold><italic><tp:taxon-name><tp:taxon-name-part taxon-name-part-type="genus" reg="Hymenoepimecis">H.</tp:taxon-name-part> <tp:taxon-name-part taxon-name-part-type="species" reg="andina">andina</tp:taxon-name-part></tp:taxon-name></italic> sp. nov. (holotype) <bold>32</bold><italic><tp:taxon-name><tp:taxon-name-part taxon-name-part-type="genus" reg="Hymenoepimecis">H.</tp:taxon-name-part> <tp:taxon-name-part taxon-name-part-type="species" reg="bicolor">bicolor</tp:taxon-name-part></tp:taxon-name></italic><bold>33</bold><italic><tp:taxon-name><tp:taxon-name-part taxon-name-part-type="genus" reg="Hymenoepimecis">H.</tp:taxon-name-part> <tp:taxon-name-part taxon-name-part-type="species" reg="castilloi">castilloi</tp:taxon-name-part></tp:taxon-name></italic> sp. nov. (holotype) <bold>34</bold><italic><tp:taxon-name><tp:taxon-name-part taxon-name-part-type="genus" reg="Hymenoepimecis">H.</tp:taxon-name-part> <tp:taxon-name-part taxon-name-part-type="species" reg="dolichocarinata">dolichocarinata</tp:taxon-name-part></tp:taxon-name></italic> sp. nov. (holotype), arrow shows the epicnemial carina <bold>35</bold><italic><tp:taxon-name><tp:taxon-name-part taxon-name-part-type="genus" reg="Hymenoepimecis">H.</tp:taxon-name-part> <tp:taxon-name-part taxon-name-part-type="species" reg="duckensis">duckensis</tp:taxon-name-part></tp:taxon-name></italic><bold>36</bold><italic><tp:taxon-name><tp:taxon-name-part taxon-name-part-type="genus" reg="Hymenoepimecis">H.</tp:taxon-name-part> <tp:taxon-name-part taxon-name-part-type="species" reg="ecuatoriana">ecuatoriana</tp:taxon-name-part></tp:taxon-name></italic> sp. nov. (holotype) <bold>37</bold><italic><tp:taxon-name><tp:taxon-name-part taxon-name-part-type="genus" reg="Hymenoepimecis">H.</tp:taxon-name-part> <tp:taxon-name-part taxon-name-part-type="species" reg="kleini">kleini</tp:taxon-name-part></tp:taxon-name></italic><bold>38</bold><italic><tp:taxon-name><tp:taxon-name-part taxon-name-part-type="genus" reg="Hymenoepimecis">H.</tp:taxon-name-part> <tp:taxon-name-part taxon-name-part-type="species" reg="longilobus">longilobus</tp:taxon-name-part></tp:taxon-name></italic> sp. nov. (holotype) <bold>39</bold><italic><tp:taxon-name><tp:taxon-name-part taxon-name-part-type="genus" reg="Hymenoepimecis">H.</tp:taxon-name-part> <tp:taxon-name-part taxon-name-part-type="species" reg="manauara">manauara</tp:taxon-name-part></tp:taxon-name></italic><bold>40</bold><italic><tp:taxon-name><tp:taxon-name-part taxon-name-part-type="genus" reg="Hymenoepimecis">H.</tp:taxon-name-part> <tp:taxon-name-part taxon-name-part-type="species" reg="neotropica">neotropica</tp:taxon-name-part></tp:taxon-name></italic><bold>41</bold><italic><tp:taxon-name><tp:taxon-name-part taxon-name-part-type="genus" reg="Hymenoepimecis">H.</tp:taxon-name-part> <tp:taxon-name-part taxon-name-part-type="species" reg="pucallpina">pucallpina</tp:taxon-name-part></tp:taxon-name></italic> sp. nov. (holotype) <bold>42</bold><italic><tp:taxon-name><tp:taxon-name-part taxon-name-part-type="genus" reg="Hymenoepimecis">H.</tp:taxon-name-part> <tp:taxon-name-part taxon-name-part-type="species" reg="rafaelmartinezi">rafaelmartinezi</tp:taxon-name-part></tp:taxon-name></italic> sp. nov. (holotype) <bold>43</bold><italic><tp:taxon-name><tp:taxon-name-part taxon-name-part-type="genus" reg="Hymenoepimecis">H.</tp:taxon-name-part> <tp:taxon-name-part taxon-name-part-type="species" reg="ribeiroi">ribeiroi</tp:taxon-name-part></tp:taxon-name></italic><bold>44</bold><italic><tp:taxon-name><tp:taxon-name-part taxon-name-part-type="genus" reg="Hymenoepimecis">H.</tp:taxon-name-part> <tp:taxon-name-part taxon-name-part-type="species" reg="tedfordi">tedfordi</tp:taxon-name-part></tp:taxon-name></italic>, arrow shows the epicnemial carina <bold>45</bold><italic><tp:taxon-name><tp:taxon-name-part taxon-name-part-type="genus" reg="Hymenoepimecis">H.</tp:taxon-name-part> <tp:taxon-name-part taxon-name-part-type="species" reg="uberensis">uberensis</tp:taxon-name-part></tp:taxon-name></italic>.</p></caption><graphic xmlns:xlink="http://www.w3.org/1999/xlink" xlink:href="zookeys-935-057-g003.jpg" position="float" orientation="portrait" xlink:type="simple" id="oo_412439.jpg"><uri content-type="original_file" xlink:type="simple">https://binary.pensoft.net/fig/412439</uri></graphic></fig><fig id="F4" position="float" orientation="portrait"><object-id xmlns:xlink="http://www.w3.org/1999/xlink" content-type="doi" xlink:type="simple">10.3897/zookeys.935.50492.figures46-60</object-id><object-id xmlns:xlink="http://www.w3.org/1999/xlink" content-type="arpha" xlink:type="simple">68AE7A65-BBAE-5574-A462-BA447938EEC8</object-id><label>Figures 46–60.</label><caption><p>Sternite I of <italic><tp:taxon-name><tp:taxon-name-part taxon-name-part-type="genus" reg="Hymenoepimecis">Hymenoepimecis</tp:taxon-name-part></tp:taxon-name></italic> spp. (females), lateral view <bold>46</bold><italic><tp:taxon-name><tp:taxon-name-part taxon-name-part-type="genus" reg="Hymenoepimecis">H.</tp:taxon-name-part> <tp:taxon-name-part taxon-name-part-type="species" reg="andina">andina</tp:taxon-name-part></tp:taxon-name></italic> sp. nov. (holotype) <bold>47</bold><italic><tp:taxon-name><tp:taxon-name-part taxon-name-part-type="genus" reg="Hymenoepimecis">H.</tp:taxon-name-part> <tp:taxon-name-part taxon-name-part-type="species" reg="bicolor">bicolor</tp:taxon-name-part></tp:taxon-name></italic><bold>48</bold><italic><tp:taxon-name><tp:taxon-name-part taxon-name-part-type="genus" reg="Hymenoepimecis">H.</tp:taxon-name-part> <tp:taxon-name-part taxon-name-part-type="species" reg="castilloi">castilloi</tp:taxon-name-part></tp:taxon-name></italic> sp. nov. (holotype) <bold>49</bold><italic><tp:taxon-name><tp:taxon-name-part taxon-name-part-type="genus" reg="Hymenoepimecis">H.</tp:taxon-name-part> <tp:taxon-name-part taxon-name-part-type="species" reg="dolichocarinata">dolichocarinata</tp:taxon-name-part></tp:taxon-name></italic> sp. nov. (holotype) <bold>50</bold><italic><tp:taxon-name><tp:taxon-name-part taxon-name-part-type="genus" reg="Hymenoepimecis">H.</tp:taxon-name-part> <tp:taxon-name-part taxon-name-part-type="species" reg="duckensis">duckensis</tp:taxon-name-part></tp:taxon-name></italic><bold>51</bold><italic><tp:taxon-name><tp:taxon-name-part taxon-name-part-type="genus" reg="Hymenoepimecis">H.</tp:taxon-name-part> <tp:taxon-name-part taxon-name-part-type="species" reg="ecuatoriana">ecuatoriana</tp:taxon-name-part></tp:taxon-name></italic> sp. nov. (holotype) <bold>52</bold><italic><tp:taxon-name><tp:taxon-name-part taxon-name-part-type="genus" reg="Hymenoepimecis">H.</tp:taxon-name-part> <tp:taxon-name-part taxon-name-part-type="species" reg="kleini">kleini</tp:taxon-name-part></tp:taxon-name></italic><bold>53</bold><italic><tp:taxon-name><tp:taxon-name-part taxon-name-part-type="genus" reg="Hymenoepimecis">H.</tp:taxon-name-part> <tp:taxon-name-part taxon-name-part-type="species" reg="longilobus">longilobus</tp:taxon-name-part></tp:taxon-name></italic> sp. nov. (holotype) <bold>54</bold><italic><tp:taxon-name><tp:taxon-name-part taxon-name-part-type="genus" reg="Hymenoepimecis">H.</tp:taxon-name-part> <tp:taxon-name-part taxon-name-part-type="species" reg="manauara">manauara</tp:taxon-name-part></tp:taxon-name></italic><bold>55</bold><italic><tp:taxon-name><tp:taxon-name-part taxon-name-part-type="genus" reg="Hymenoepimecis">H.</tp:taxon-name-part> <tp:taxon-name-part taxon-name-part-type="species" reg="neotropica">neotropica</tp:taxon-name-part></tp:taxon-name></italic><bold>56</bold><italic><tp:taxon-name><tp:taxon-name-part taxon-name-part-type="genus" reg="Hymenoepimecis">H.</tp:taxon-name-part> <tp:taxon-name-part taxon-name-part-type="species" reg="pucallpina">pucallpina</tp:taxon-name-part></tp:taxon-name></italic> sp. nov. (holotype) <bold>57</bold><italic><tp:taxon-name><tp:taxon-name-part taxon-name-part-type="genus" reg="Hymenoepimecis">H.</tp:taxon-name-part> <tp:taxon-name-part taxon-name-part-type="species" reg="rafaelmartinezi">rafaelmartinezi</tp:taxon-name-part></tp:taxon-name></italic> sp. nov. (holotype) <bold>58</bold><italic><tp:taxon-name><tp:taxon-name-part taxon-name-part-type="genus" reg="Hymenoepimecis">H.</tp:taxon-name-part> <tp:taxon-name-part taxon-name-part-type="species" reg="ribeiroi">ribeiroi</tp:taxon-name-part></tp:taxon-name></italic><bold>59</bold><italic><tp:taxon-name><tp:taxon-name-part taxon-name-part-type="genus" reg="Hymenoepimecis">H.</tp:taxon-name-part> <tp:taxon-name-part taxon-name-part-type="species" reg="tedfordi">tedfordi</tp:taxon-name-part></tp:taxon-name></italic><bold>60</bold><italic><tp:taxon-name><tp:taxon-name-part taxon-name-part-type="genus" reg="Hymenoepimecis">H.</tp:taxon-name-part> <tp:taxon-name-part taxon-name-part-type="species" reg="uberensis">uberensis</tp:taxon-name-part></tp:taxon-name></italic>.</p></caption><graphic xmlns:xlink="http://www.w3.org/1999/xlink" xlink:href="zookeys-935-057-g004.jpg" position="float" orientation="portrait" xlink:type="simple" id="oo_412440.jpg"><uri content-type="original_file" xlink:type="simple">https://binary.pensoft.net/fig/412440</uri></graphic></fig><fig id="F6" position="float" orientation="portrait"><object-id xmlns:xlink="http://www.w3.org/1999/xlink" content-type="doi" xlink:type="simple">10.3897/zookeys.935.50492.figures67-71</object-id><object-id xmlns:xlink="http://www.w3.org/1999/xlink" content-type="arpha" xlink:type="simple">4883B958-8D12-547E-8622-A10D6457D97A</object-id><label>Figures 67–71.</label><caption><p>Habitus of <italic><tp:taxon-name><tp:taxon-name-part taxon-name-part-type="genus" reg="Hymenoepimecis">Hymenoepimecis</tp:taxon-name-part></tp:taxon-name></italic> spp. (females), lateral view <bold>67</bold><italic><tp:taxon-name><tp:taxon-name-part taxon-name-part-type="genus" reg="Hymenoepimecis">H.</tp:taxon-name-part> <tp:taxon-name-part taxon-name-part-type="species" reg="kleini">kleini</tp:taxon-name-part></tp:taxon-name></italic><bold>68</bold><italic><tp:taxon-name><tp:taxon-name-part taxon-name-part-type="genus" reg="Hymenoepimecis">H.</tp:taxon-name-part> <tp:taxon-name-part taxon-name-part-type="species" reg="longilobus">longilobus</tp:taxon-name-part></tp:taxon-name></italic> sp. nov. (holotype) <bold>69</bold><italic><tp:taxon-name><tp:taxon-name-part taxon-name-part-type="genus" reg="Hymenoepimecis">H.</tp:taxon-name-part> <tp:taxon-name-part taxon-name-part-type="species" reg="manauara">manauara</tp:taxon-name-part></tp:taxon-name></italic><bold>70</bold><italic><tp:taxon-name><tp:taxon-name-part taxon-name-part-type="genus" reg="Hymenoepimecis">H.</tp:taxon-name-part> <tp:taxon-name-part taxon-name-part-type="species" reg="neotropica">neotropica</tp:taxon-name-part></tp:taxon-name></italic><bold>71</bold><italic><tp:taxon-name><tp:taxon-name-part taxon-name-part-type="genus" reg="Hymenoepimecis">H.</tp:taxon-name-part> <tp:taxon-name-part taxon-name-part-type="species" reg="pucallpina">pucallpina</tp:taxon-name-part></tp:taxon-name></italic> sp. nov. (holotype).</p></caption><graphic xmlns:xlink="http://www.w3.org/1999/xlink" xlink:href="zookeys-935-057-g006.jpg" position="float" orientation="portrait" xlink:type="simple" id="oo_412442.jpg"><uri content-type="original_file" xlink:type="simple">https://binary.pensoft.net/fig/412442</uri></graphic></fig><fig id="F8" position="float" orientation="portrait"><object-id xmlns:xlink="http://www.w3.org/1999/xlink" content-type="doi" xlink:type="simple">10.3897/zookeys.935.50492.figures76-90</object-id><object-id xmlns:xlink="http://www.w3.org/1999/xlink" content-type="arpha" xlink:type="simple">7F11D01A-5BC4-576D-ABE1-74B6D4BFF932</object-id><label>Figures 76–90.</label><caption><p>Tarsal claws of <italic><tp:taxon-name><tp:taxon-name-part taxon-name-part-type="genus" reg="Hymenoepimecis">Hymenoepimecis</tp:taxon-name-part></tp:taxon-name></italic> spp. (females), lateral view <bold>76</bold><italic><tp:taxon-name><tp:taxon-name-part taxon-name-part-type="genus" reg="Hymenoepimecis">H.</tp:taxon-name-part> <tp:taxon-name-part taxon-name-part-type="species" reg="andina">andina</tp:taxon-name-part></tp:taxon-name></italic> sp. nov. (holotype) <bold>77</bold><italic><tp:taxon-name><tp:taxon-name-part taxon-name-part-type="genus" reg="Hymenoepimecis">H.</tp:taxon-name-part> <tp:taxon-name-part taxon-name-part-type="species" reg="bicolor">bicolor</tp:taxon-name-part></tp:taxon-name></italic><bold>78</bold><italic><tp:taxon-name><tp:taxon-name-part taxon-name-part-type="genus" reg="Hymenoepimecis">H.</tp:taxon-name-part> <tp:taxon-name-part taxon-name-part-type="species" reg="castilloi">castilloi</tp:taxon-name-part></tp:taxon-name></italic> sp. nov. (holotype) <bold>79</bold><italic><tp:taxon-name><tp:taxon-name-part taxon-name-part-type="genus" reg="Hymenoepimecis">H.</tp:taxon-name-part> <tp:taxon-name-part taxon-name-part-type="species" reg="dolichocarinata">dolichocarinata</tp:taxon-name-part></tp:taxon-name></italic> sp. nov. (holotype) <bold>80</bold><italic><tp:taxon-name><tp:taxon-name-part taxon-name-part-type="genus" reg="Hymenoepimecis">H.</tp:taxon-name-part> <tp:taxon-name-part taxon-name-part-type="species" reg="duckensis">duckensis</tp:taxon-name-part></tp:taxon-name></italic><bold>81</bold><italic><tp:taxon-name><tp:taxon-name-part taxon-name-part-type="genus" reg="Hymenoepimecis">H.</tp:taxon-name-part> <tp:taxon-name-part taxon-name-part-type="species" reg="ecuatoriana">ecuatoriana</tp:taxon-name-part></tp:taxon-name></italic> sp. nov. (holotype) <bold>82</bold><italic><tp:taxon-name><tp:taxon-name-part taxon-name-part-type="genus" reg="Hymenoepimecis">H.</tp:taxon-name-part> <tp:taxon-name-part taxon-name-part-type="species" reg="kleini">kleini</tp:taxon-name-part></tp:taxon-name></italic><bold>83</bold><italic><tp:taxon-name><tp:taxon-name-part taxon-name-part-type="genus" reg="Hymenoepimecis">H.</tp:taxon-name-part> <tp:taxon-name-part taxon-name-part-type="species" reg="longilobus">longilobus</tp:taxon-name-part></tp:taxon-name></italic> sp. nov. (holotype) <bold>84</bold><italic><tp:taxon-name><tp:taxon-name-part taxon-name-part-type="genus" reg="Hymenoepimecis">H.</tp:taxon-name-part> <tp:taxon-name-part taxon-name-part-type="species" reg="manauara">manauara</tp:taxon-name-part></tp:taxon-name></italic><bold>85</bold><italic><tp:taxon-name><tp:taxon-name-part taxon-name-part-type="genus" reg="Hymenoepimecis">H.</tp:taxon-name-part> <tp:taxon-name-part taxon-name-part-type="species" reg="neotropica">neotropica</tp:taxon-name-part></tp:taxon-name></italic><bold>86</bold><italic><tp:taxon-name><tp:taxon-name-part taxon-name-part-type="genus" reg="Hymenoepimecis">H.</tp:taxon-name-part> <tp:taxon-name-part taxon-name-part-type="species" reg="pucallpina">pucallpina</tp:taxon-name-part></tp:taxon-name></italic> sp. nov. (holotype) <bold>87</bold><italic><tp:taxon-name><tp:taxon-name-part taxon-name-part-type="genus" reg="Hymenoepimecis">H.</tp:taxon-name-part> <tp:taxon-name-part taxon-name-part-type="species" reg="rafaelmartinezi">rafaelmartinezi</tp:taxon-name-part></tp:taxon-name></italic> sp. nov. (holotype) <bold>88</bold><italic><tp:taxon-name><tp:taxon-name-part taxon-name-part-type="genus" reg="Hymenoepimecis">H.</tp:taxon-name-part> <tp:taxon-name-part taxon-name-part-type="species" reg="ribeiroi">ribeiroi</tp:taxon-name-part></tp:taxon-name></italic><bold>89</bold><italic><tp:taxon-name><tp:taxon-name-part taxon-name-part-type="genus" reg="Hymenoepimecis">H.</tp:taxon-name-part> <tp:taxon-name-part taxon-name-part-type="species" reg="tedfordi">tedfordi</tp:taxon-name-part></tp:taxon-name></italic><bold>90</bold><italic><tp:taxon-name><tp:taxon-name-part taxon-name-part-type="genus" reg="Hymenoepimecis">H.</tp:taxon-name-part> <tp:taxon-name-part taxon-name-part-type="species" reg="uberensis">uberensis</tp:taxon-name-part></tp:taxon-name></italic>.</p></caption><graphic xmlns:xlink="http://www.w3.org/1999/xlink" xlink:href="zookeys-935-057-g008.jpg" position="float" orientation="portrait" xlink:type="simple" id="oo_412444.jpg"><uri content-type="original_file" xlink:type="simple">https://binary.pensoft.net/fig/412444</uri></graphic></fig><fig id="F12" position="float" orientation="portrait"><object-id xmlns:xlink="http://www.w3.org/1999/xlink" content-type="doi" xlink:type="simple">10.3897/zookeys.935.50492.figures107-112</object-id><object-id xmlns:xlink="http://www.w3.org/1999/xlink" content-type="arpha" xlink:type="simple">A9538A1C-E737-55D3-993F-341CDE81EE14</object-id><label>Figures 107–112.</label><caption><p>Geographic distribution of the <italic><tp:taxon-name><tp:taxon-name-part taxon-name-part-type="genus" reg="Hymenoepimecis">Hymenoepimecis</tp:taxon-name-part></tp:taxon-name></italic> species in this study.</p></caption><graphic xmlns:xlink="http://www.w3.org/1999/xlink" xlink:href="zookeys-935-057-g012.jpg" position="float" orientation="portrait" xlink:type="simple" id="oo_412448.jpg"><uri content-type="original_file" xlink:type="simple">https://binary.pensoft.net/fig/412448</uri></graphic></fig></tp:treatment-sec><ref-list><ref id="B12"><mixed-citation xmlns:xlink="http://www.w3.org/1999/xlink" xlink:type="simple"><person-group><name name-style="western"><surname>Pádua</surname><given-names>DG</given-names></name><name name-style="western"><surname>Oliveira</surname><given-names>ML</given-names></name><name name-style="western"><surname>Onody</surname><given-names>HC</given-names></name><name name-style="western"><surname>Sobczak</surname><given-names>JF</given-names></name><name name-style="western"><surname>Sääksjärvi</surname><given-names>IE</given-names></name><name name-style="western"><surname>Gómez</surname><given-names>IC</given-names></name></person-group> (<year>2015</year>) The Brazilian Amazonian species of <italic><tp:taxon-name><tp:taxon-name-part taxon-name-part-type="genus">Hymenoepimecis</tp:taxon-name-part></tp:taxon-name></italic> Viereck, 1912 (<tp:taxon-name><tp:taxon-name-part taxon-name-part-type="order">Hymenoptera</tp:taxon-name-part></tp:taxon-name>: <tp:taxon-name><tp:taxon-name-part taxon-name-part-type="family">Ichneumonidae</tp:taxon-name-part></tp:taxon-name>: <tp:taxon-name><tp:taxon-name-part taxon-name-part-type="subfamily">Pimplinae</tp:taxon-name-part></tp:taxon-name>). Zootaxa 4058(2): 175–194. hhttps://doi.org/<ext-link xlink:type="simple" ext-link-type="doi" xlink:href="10.11646/zootaxa.4058.2.2">10.11646/zootaxa.4058.2.2</ext-link></mixed-citation></ref><ref id="B15"><mixed-citation xmlns:xlink="http://www.w3.org/1999/xlink" xlink:type="simple"><person-group><name name-style="western"><surname>Sobczak</surname><given-names>JF</given-names></name><name name-style="western"><surname>Loffredo</surname><given-names>APS</given-names></name><name name-style="western"><surname>Camargo</surname><given-names>LF</given-names></name><name name-style="western"><surname>Penteado-Dias</surname><given-names>AM</given-names></name></person-group> (<year>2012</year>) <article-title><italic><tp:taxon-name><tp:taxon-name-part taxon-name-part-type="genus">Hymenoepimecis</tp:taxon-name-part> <tp:taxon-name-part taxon-name-part-type="species">neotropica</tp:taxon-name-part></tp:taxon-name></italic> (Brues &amp; Richardson) (<tp:taxon-name><tp:taxon-name-part taxon-name-part-type="order">Hymenoptera</tp:taxon-name-part></tp:taxon-name>, <tp:taxon-name><tp:taxon-name-part taxon-name-part-type="family">Ichneumonidae</tp:taxon-name-part></tp:taxon-name>, <tp:taxon-name><tp:taxon-name-part taxon-name-part-type="subfamily">Pimplinae</tp:taxon-name-part></tp:taxon-name>) parasitoid de <italic><tp:taxon-name><tp:taxon-name-part taxon-name-part-type="genus">Araneus</tp:taxon-name-part> <tp:taxon-name-part taxon-name-part-type="species">omnicolor</tp:taxon-name-part></tp:taxon-name></italic> (Keyserling) (<tp:taxon-name><tp:taxon-name-part taxon-name-part-type="order">Araneae</tp:taxon-name-part></tp:taxon-name>, <tp:taxon-name><tp:taxon-name-part taxon-name-part-type="family">Araneidae</tp:taxon-name-part></tp:taxon-name>): first host record and new occurrence to Brazil.</article-title><source>Revista Brasileira de Entomologia</source><volume>56</volume>(<issue>3</issue>): <fpage>390</fpage>–<lpage>392</lpage>. <ext-link xlink:type="simple" ext-link-type="doi" xlink:href="10.1590/S0085-56262012005000055">https://doi.org/10.1590/S0085-56262012005000055</ext-link></mixed-citation></ref></ref-list></tp:taxon-treatment>
